# Supplementary material for: Association between plant-based dietary index and gallstone disease: A cross sectional study from NHANES
Source: PLoS One. 2024 Jun 25;19(6):e0305822. doi: 10.1371/journal.pone.0305822 (PMC11198842; doi:10.1371/journal.pone.0305822)
Supplement: S1 Table — (CSV) [file pone.0305822.s001.csv]

SEQN	SDMVPSU	SDMVSTRA	GENDER	age	AGE	RACE	gallstone	EXERCISE	SITTING	SMOKE	DIABETES	HYPERTENSION	BMI	bmi	WAIST	PDI	qPDI	hPDI	qhPDI	uPDI	quPDI	WHOLEGRAIN	TWHOLEGRAIN	FWHOLEGRAIN	FRUITS	TFRUITS	FFRUITS	VEGETABLES	TVEGETABLES	FVEGETABLES	NUTS	TNUTS	FNUTS	LEGUMES	TLEGUMES	FLEGUMES	FRUITJUICE	TFRUITJUICE	FFRUITJUICE	REFRINED	TREFRINED	FREFRINED	STARCHY	TSTARCHY	FSTARCHY	SUGAR	TSUGAR	FSUGAR	DAIRY
109266	2	168	2	1	29	2	0	4	480	1	0	0	37.8	4	117.9	46	4	46	4	36	2	1.905	5	1	1.025	4	2	1.265	4	2	0.055	3	3	1.01	4	2	0	1	5	5.67	4	2	0.785	5	1	9.275	2	4	1.86
109271	1	167	1	2	49	3	0	3	60	3	0	0	29.7	2	120.4	39	2	27	1	45	4	0.065	2	4	0.665	5	1	0.9	3	3	0	1	5	0	1	5	0.01	3	3	9.685	5	1	0.955	5	1	24.13	5	1	2.165
109273	1	155	1	1	36	3	0	2	180	3	0	0	21.9	2	86.8	38	2	36	1	46	4	0	1	5	0	5	1	0.845	3	3	0	1	5	0	1	5	0	1	5	5.34	3	3	0.64	4	2	24.005	5	1	2.035
109274	2	167	1	3	68	2	1	2	300	1	1	1	30.2	4	109.6	40	3	40	2	42	3	0.415	3	3	0.415	5	1	1.32	4	2	0	1	5	0	1	5	0	1	5	10.3	5	1	1.18	5	1	4.765	1	5	0.535
109290	1	171	2	3	68	4	0	2	180	1	1	1	28.1	3	92	31	1	43	3	33	1	0.595	3	3	0.375	5	1	1.005	4	2	0	1	5	0	1	5	0	1	5	3.63	2	4	0	1	5	7.19	2	4	0.925
109293	2	163	1	2	44	3	0	3	360	1	0	0	30.1	4	107	41	3	29	1	47	4	0	1	5	0.045	5	1	1.205	4	2	0	1	5	0	1	5	0.63	5	1	8.445	5	1	0.315	3	3	88.695	5	1	1.51
109295	2	155	2	2	54	1	0	3	240	1	0	1	24.9	2	90.5	52	4	48	4	36	2	2.065	5	1	2.115	4	2	1.545	4	2	1.505	5	1	2.525	5	1	0.02	4	2	3.8	2	4	0.94	5	1	11.21	3	3	3.565
109297	2	154	2	1	30	2	0	3	600	2	0	0	23.2	2	73.2	36	2	44	3	36	2	0.105	2	4	0	5	1	0.48	2	4	0	1	5	1.395	5	1	0	1	5	4.85	3	3	0	1	5	11.905	3	3	0.17
109298	1	167	1	3	68	3	0	3	120	3	1	1	34.2	4	116.2	45	4	51	4	37	2	0.215	3	3	0.38	5	1	0.475	2	4	0.405	4	2	11.155	5	1	0	1	5	3.885	2	4	0	1	5	46.47	5	1	0.765
109300	1	169	2	2	54	2	0	3	60	1	0	1	29.6	3	84.8	39	2	49	4	39	3	0.14	2	4	0.39	5	1	0.355	2	4	1.785	5	1	0	1	5	0.01	3	3	2.395	1	5	0.04	2	4	5.34	1	5	0.125
109312	1	163	2	2	48	3	0	2	180	1	0	0	23.9	2	95.7	46	4	38	2	40	3	0.41	3	3	1.61	5	1	2.85	5	1	0.705	4	2	0	1	5	0.495	5	1	6.345	4	2	0.165	2	4	25.72	5	1	2.18
109313	1	156	1	3	63	3	0	4	300	1	0	0	25.2	3	95	48	4	38	2	44	4	0.48	3	3	0	5	1	0.675	3	3	3.43	5	1	0	1	5	0.035	4	2	6.095	4	2	0.99	5	1	20.075	4	2	1.605
109315	2	170	2	1	30	4	0	3	360	1	0	0	31.8	4	98.7	28	1	32	1	40	3	0	1	5	0	5	1	0.215	1	5	0	1	5	0	1	5	0	1	5	3.585	2	4	0.295	3	3	15.52	4	2	0.385
109316	1	150	2	3	62	4	0	3	360	1	1	1	30.5	4	97.5	45	4	43	3	37	2	0	1	5	1.8	5	1	0.835	3	3	1.5	5	1	1.235	5	1	0.275	4	2	3.99	2	4	1.04	5	1	8.1	2	4	1.785
109317	2	154	2	1	28	4	0	2	420	3	0	0	30.1	4	100.3	43	4	37	2	41	3	1.04	4	2	0	5	1	3	5	1	0	1	5	0	1	5	0.04	4	2	5.95	4	2	0.365	3	3	22.36	4	2	0.775
109319	2	169	1	1	22	4	0	4	600	2	0	0	30.5	4	107.6	36	2	36	1	40	3	1.24	4	2	0.04	5	1	0.315	2	4	0	1	5	0	1	5	0.745	5	1	4.445	3	3	0	1	5	13.685	3	3	2.04
109326	2	152	2	2	44	3	0	4	60	1	0	0	21.6	2	77.2	45	4	49	4	35	2	2.245	5	1	0.455	4	2	2.25	5	1	2.43	5	1	0	1	5	0.01	3	3	3.535	2	4	0	1	5	16.72	4	2	0.73
109327	2	154	2	2	58	1	0	4	480	1	0	0	23.7	2	92.7	42	3	50	4	34	1	0.495	3	3	2.9	5	1	0.46	2	4	2.615	5	1	0.74	4	2	0	1	5	5.515	3	3	0.33	3	3	1.97	1	5	0.59
109332	2	166	1	1	33	2	0	3	240	1	0	0	33.2	4	115.8	30	1	38	2	42	3	0	1	5	0	5	1	0.155	1	5	0	1	5	0	1	5	0	1	5	8.875	5	1	0	1	5	1.38	1	5	1.06
109333	2	166	2	2	41	2	1	4	360	1	0	0	26.4	3	80.6	38	2	52	4	30	1	0.475	3	3	2.17	5	1	1.8	5	1	2.25	5	1	0	1	5	0	1	5	2.45	1	5	0	1	5	5.675	2	4	0.61
109334	1	157	2	2	54	3	0	3	120	3	0	0	24.5	2	88.1	38	2	36	1	50	4	0	1	5	0.21	5	1	0	1	5	0	1	5	0	1	5	0	1	5	3.86	2	4	1.11	5	1	25.525	5	1	1.37
109335	2	163	2	2	55	4	0	3	240	3	0	1	39.6	4	122	42	3	30	1	50	4	0	1	5	2.43	5	1	0.72	3	3	0	1	5	0	1	5	1.49	5	1	4.81	3	3	0.94	5	1	30.075	5	1	0.475
109336	2	155	1	1	35	1	0	3	120	1	0	1	33.5	4	107.2	48	4	42	3	38	2	1.11	4	2	0	5	1	0.93	3	3	0.085	3	3	2.19	5	1	0	1	5	11.93	5	1	0.575	4	2	23.8	5	1	1.31
109337	2	170	2	2	48	4	0	3	600	1	0	0	38.5	4	112.2	43	4	49	4	35	2	1.46	4	2	2.315	5	1	1.34	4	2	5.47	5	1	0	1	5	0	1	5	2.045	1	5	1.17	5	1	9.38	2	4	0.46
109340	2	172	1	2	44	2	0	3	480	1	0	1	46.2	4	133.8	39	2	33	1	37	2	10.68	5	1	2.625	4	2	4.6	5	1	0	1	5	0	1	5	0	1	5	14.69	5	1	0.525	4	2	29.715	5	1	3.44
109342	1	155	2	2	43	3	0	2	600	3	0	0	35.5	4	111.1	40	3	34	1	52	4	0	1	5	0	5	1	0.205	1	5	0	1	5	0	1	5	0.01	3	3	7.36	4	2	0.885	5	1	13.79	3	3	1.88
109348	2	156	2	3	63	3	0	4	480	1	0	1	19.6	2	82.5	41	3	45	4	33	1	0	1	5	1.505	5	1	2.55	5	1	0.155	3	3	1.785	5	1	0	1	5	5.95	4	2	0.215	3	3	5.57	2	4	1.12
109350	2	166	1	2	59	3	0	3	360	1	0	1	36.6	4	125.5	36	2	36	1	38	2	0.59	3	3	0	5	1	0.12	1	5	0.32	4	2	0	1	5	0	1	5	8.265	5	1	0.14	2	4	17.24	4	2	4.105
109351	1	151	1	2	58	4	0	3	480	1	0	1	23.6	2	87.6	42	3	38	2	42	3	0	1	5	0	5	1	0.92	3	3	0	1	5	1.93	5	1	0	1	5	6.435	4	2	0.47	4	2	29.41	5	1	1.385
109365	1	169	2	2	49	2	0	3	120	3	0	0	32	4	113.2	36	2	34	1	42	3	0	1	5	0	5	1	0.135	1	5	0.865	4	2	0	1	5	0	1	5	6.48	4	2	1.33	5	1	10.085	3	3	1.285
109367	1	150	1	4	80	3	0	3	300	1	0	1	28.3	3	104.4	49	4	37	2	43	4	3.195	5	1	1.28	4	2	0.68	3	3	2.955	5	1	0	1	5	0.02	4	2	5.615	4	2	1.11	5	1	23.74	5	1	0.515
109371	2	155	1	3	62	2	1	4	600	1	0	1	29.3	3	101.7	43	4	41	3	35	2	2.185	5	1	1.03	4	2	2.94	5	1	0.315	4	2	0	1	5	1.015	5	1	6.845	4	2	0.34	3	3	5.305	1	5	0.735
109373	2	167	2	1	30	3	0	3	180	1	1	0	27.2	3	94.6	36	2	38	2	40	3	1.315	4	2	0.29	5	1	0.47	2	4	0	1	5	0	1	5	0	1	5	4.08	2	4	1.19	5	1	10.755	3	3	2.83
109378	2	171	1	1	36	3	0	2	600	1	0	1	29.9	3	102.4	43	4	57	4	31	1	0	1	5	0	5	1	2.74	5	1	3.95	5	1	2	5	1	0	1	5	2.575	1	5	0	1	5	5.565	2	4	1.205
109382	1	158	2	3	70	1	1	3	120	1	1	1	35.8	4	114.1	41	3	41	3	33	1	0.255	3	3	0.275	5	1	2.69	5	1	0	1	5	1.775	5	1	0.04	4	2	4.245	3	3	0.24	3	3	9.09	2	4	1.43
109389	1	170	1	2	56	2	0	4	60	1	0	1	26.3	3	86.5	38	2	48	4	20	1	2.845	5	1	2.225	4	2	1.87	5	1	6.24	5	1	1.215	5	1	0	1	5	4.29	3	3	0	1	5	8.655	2	4	0.68
109390	1	150	2	2	44	4	0	2	960	1	1	1	38.2	4	111	48	4	40	2	48	4	0.53	3	3	0.155	5	1	0.27	1	5	2.02	5	1	0	1	5	1.555	5	1	3.43	2	4	1.15	5	1	15.12	4	2	0.77
109393	1	158	1	3	76	4	0	2	60	3	1	1	21.5	2	86.6	43	4	47	4	37	2	1.19	4	2	0.415	5	1	0.705	3	3	0	1	5	2.135	5	1	0	1	5	3.225	2	4	0.36	3	3	19.81	4	2	0.57
109394	2	163	2	1	29	4	0	3	420	1	0	0	31.7	4	102	41	3	27	1	47	4	2.255	5	1	0	4	2	0.17	1	5	0	1	5	0	1	5	0.02	4	2	13.435	5	1	1.805	5	1	59.775	5	1	1.79
109395	1	164	1	2	56	4	0	4	300	1	0	0	24	2	81.7	45	4	33	1	45	4	0.875	4	2	0	5	1	1.29	4	2	0	1	5	0	1	5	0.575	5	1	6.01	4	2	0.845	5	1	19.88	4	2	0.265
109397	2	158	2	2	47	3	0	3	180	1	0	1	49	4	135.6	45	4	41	3	37	2	0	1	5	0.09	5	1	1.22	4	2	0.595	4	2	2.13	5	1	0	1	5	7.945	5	1	0.76	4	2	23.5	4	2	1.3
109403	1	151	1	1	30	2	0	4	720	1	0	1	27.1	3	97.6	39	2	45	4	39	3	2.83	5	1	0.07	4	2	0.945	4	2	0	1	5	0	1	5	0	1	5	5.885	4	2	0.38	3	3	4.655	1	5	0.425
109404	2	162	2	1	23	2	0	3	480	1	0	0	30.7	4	93.6	42	3	34	1	50	4	0	1	5	0.97	5	1	0.65	3	3	0	1	5	0	1	5	0.575	5	1	4.425	3	3	1.17	5	1	14.73	3	3	1.345
109405	2	162	2	1	32	1	0	1	60	1	0	0	24.2	2	90.6	40	3	46	4	30	1	2.17	5	1	0	4	2	2.05	5	1	0	1	5	1.985	5	1	0	1	5	6.295	4	2	0	1	5	10.455	3	3	1.12
109408	2	170	1	2	51	4	0	3	600	3	0	1	40	4	136.6	45	4	43	3	47	4	1.285	4	2	0.75	5	1	0.93	3	3	0	1	5	0	1	5	1.81	5	1	2.9	2	4	0	1	5	23.845	5	1	0
109411	1	164	2	2	55	4	0	3	540	1	0	0	20.2	2	76.4	38	2	44	3	30	1	2.615	5	1	0.27	4	2	2.425	5	1	0.605	4	2	0	1	5	0.01	3	3	1.84	1	5	0	1	5	17.835	4	2	0.855
109414	1	150	2	3	62	1	1	3	240	1	0	1	36.4	4	110.9	35	1	35	1	37	2	0	1	5	0	5	1	0.685	3	3	0	1	5	0.66	4	2	0.02	4	2	2.875	2	4	0.395	3	3	12.49	3	3	1.645
109415	1	172	2	3	61	4	0	2	300	1	1	1	42.8	4	129.8	43	4	33	1	51	4	0.275	3	3	0	5	1	0.145	1	5	0	1	5	0	1	5	0.54	5	1	5.695	4	2	0.36	3	3	49.045	5	1	0.77
109416	2	158	1	3	60	3	1	3	540	3	1	0	24.2	2	92.2	38	2	42	3	44	4	0	1	5	1.555	5	1	1.535	4	2	0	1	5	0	1	5	0	1	5	6.66	4	2	0	1	5	16.01	4	2	1.145
109426	1	169	2	3	61	2	0	4	480	1	0	1	27.9	3	97	48	4	46	4	30	1	0.695	4	2	2.1	5	1	5.835	5	1	4.43	5	1	2.395	5	1	0.555	5	1	2.755	2	4	0.2	3	3	10.195	3	3	3.375
109428	2	159	1	4	80	3	1	2	300	1	0	1	25.5	3	95.2	39	2	41	3	37	2	1.97	5	1	0	4	2	0.325	2	4	0.5	4	2	0	1	5	0.475	5	1	2.03	1	5	0.195	3	3	6.485	2	4	1.58
109429	2	167	1	1	27	3	1	3	120	3	0	0	19.6	2	80.1	35	1	35	1	45	4	0	1	5	0.14	5	1	0.41	2	4	0	1	5	0	1	5	0	1	5	9.39	5	1	0	1	5	49.165	5	1	3.66
109431	1	168	2	2	45	2	0	3	180	1	0	0	30.3	4	106.9	41	3	41	3	41	3	0.635	3	3	0.045	5	1	0.32	2	4	0	1	5	0.935	4	2	0	1	5	4.53	3	3	0.535	4	2	21.1	4	2	1.67
109432	2	159	2	2	44	4	0	3	120	1	0	0	19.8	2	73.3	40	3	24	1	50	4	0	1	5	0	5	1	0.455	2	4	0	1	5	0	1	5	0.9	5	1	8.53	5	1	1.475	5	1	37.59	5	1	1.32
109436	2	150	1	4	80	2	0	2	240	1	0	1	25.5	3	95.8	44	4	54	4	36	2	4.62	5	1	4.74	4	2	1.585	5	1	0.895	4	2	0	1	5	0.01	3	3	2.02	1	5	0	1	5	8.96	2	4	0.325
109439	1	168	2	2	59	4	0	3	240	1	0	1	32.6	4	94.6	46	4	44	3	40	3	0	1	5	0.505	5	1	0.73	3	3	0.315	4	2	2.15	5	1	1.03	5	1	4.42	3	3	0.34	3	3	8.81	2	4	0.41
109444	2	166	1	1	21	4	0	4	120	3	0	0	21.7	2	77.4	44	4	38	2	56	4	0	1	5	0	5	1	0.265	1	5	0	1	5	0	1	5	0.025	4	2	3.76	2	4	0.5	4	2	23.665	5	1	0.21
109447	1	165	2	1	25	3	0	2	120	3	0	0	26.3	3	88.8	41	3	29	1	47	4	0	1	5	0.91	5	1	0.99	4	2	0	1	5	0	1	5	0.02	4	2	6.23	4	2	1.11	5	1	52.58	5	1	2.105
109450	2	156	1	1	29	2	0	3	180	3	0	0	21.5	2	77	43	4	41	3	35	2	1.015	4	2	0	5	1	0.36	2	4	0.66	4	2	0.73	4	2	0	1	5	3.055	2	4	3.31	5	1	29.78	5	1	3.325
109454	2	171	2	1	25	4	0	4	240	1	0	1	50.9	4	142.9	35	1	43	3	47	4	0	1	5	0	5	1	0.145	1	5	0	1	5	0	1	5	0.3	4	2	2.91	2	4	0	1	5	4.505	1	5	0.85
109455	2	156	1	2	40	3	0	3	720	3	0	1	25.9	3	95.5	38	2	36	1	46	4	0	1	5	0.035	5	1	0.84	3	3	0	1	5	0	1	5	0	1	5	4.9	3	3	0.56	4	2	54.685	5	1	1.065
109457	3	156	1	3	76	3	0	2	300	1	0	1	32.7	4	119.9	33	1	39	2	31	1	0.715	4	2	0.185	5	1	1.795	5	1	0	1	5	0	1	5	0	1	5	7.67	4	2	0.07	2	4	7.065	2	4	3.555
109459	1	161	1	1	32	2	0	3	240	1	0	0	43.3	4	126.5	37	2	33	1	39	3	0	1	5	0	5	1	0.75	3	3	0.39	4	2	0	1	5	0.01	3	3	4.52	3	3	0.64	4	2	18.53	4	2	1.01
109464	1	160	1	1	30	2	0	3	360	1	0	0	31.8	4	101.7	46	4	44	3	42	3	0	1	5	0.885	5	1	2.165	5	1	1.5	5	1	0	1	5	0	1	5	12.575	5	1	0.235	3	3	22.04	4	2	0.055
109466	2	152	1	2	40	1	0	2	180	1	0	0	26.2	3	95	35	1	33	1	39	3	0.295	3	3	0	5	1	0.64	3	3	0	1	5	0	1	5	0.65	5	1	6.33	4	2	0.1	2	4	6.995	2	4	0.605
109467	1	150	1	1	21	3	0	1	180	1	0	0	36.3	4	103.4	34	1	42	3	28	1	0.37	3	3	0	5	1	1.055	4	2	0	1	5	1.535	5	1	0	1	5	6.73	4	2	0	1	5	6.34	2	4	1.51
109468	2	163	1	3	60	3	0	2	180	1	0	0	43	4	141.9	34	1	44	3	40	3	1.98	5	1	0	4	2	0.2	1	5	0	1	5	0	1	5	0	1	5	2.695	2	4	0.355	3	3	2.265	1	5	0
109472	2	154	1	1	34	1	0	3	180	1	0	0	35.7	4	115.9	36	2	46	4	36	2	0	1	5	0.62	5	1	1.055	4	2	0	1	5	0.73	4	2	0	1	5	2.78	2	4	0.365	3	3	3.33	1	5	0
109474	1	165	2	4	80	3	0	2	120	1	0	1	27.6	3	95.6	43	4	47	4	39	3	1.105	4	2	0.08	5	1	0.16	1	5	0.015	3	3	1.065	4	2	0.08	4	2	2.67	2	4	0.11	2	4	7.59	2	4	1.285
109482	2	158	2	2	48	3	0	2	480	1	0	0	27.8	3	93.6	40	3	32	1	36	2	0.63	3	3	0.25	5	1	1.06	4	2	0	1	5	0.8	4	2	0.015	3	3	10.495	5	1	0.715	4	2	15.72	4	2	1.62
109483	2	149	2	3	76	3	1	3	420	1	1	1	38.7	4	128.9	34	1	38	2	38	2	0.275	3	3	0.905	5	1	0.775	3	3	0	1	5	0	1	5	0	1	5	4.085	2	4	1.125	5	1	6.45	2	4	0.895
109486	2	155	1	3	65	2	0	4	360	1	0	1	27.4	3	92.1	44	4	38	2	34	1	0	1	5	0.42	5	1	0.96	4	2	11.68	5	1	5.725	5	1	2.19	5	1	6.355	4	2	0.43	4	2	7.38	2	4	1.435
109488	2	163	1	2	40	4	0	2	300	2	0	0	26.6	3	98.6	46	4	38	2	48	4	0.075	2	4	0.17	5	1	0.4	2	4	0.4	4	2	0	1	5	0	1	5	8.62	5	1	2.415	5	1	30.155	5	1	0.75
109495	1	155	1	2	52	3	0	3	420	1	1	1	34.9	4	115.4	39	2	37	2	39	3	0	1	5	0.885	5	1	0.68	3	3	0	1	5	1.22	5	1	0.465	5	1	6.63	4	2	0.09	2	4	8.265	2	4	1.53
109496	2	153	1	2	50	3	0	4	600	1	0	0	38.5	4	132.9	44	4	34	1	42	3	0	1	5	0.085	5	1	1.745	5	1	1.055	4	2	0	1	5	1.115	5	1	12.965	5	1	0.555	4	2	11.26	3	3	1.435
109497	2	151	2	2	48	4	0	3	240	1	0	0	29.6	3	95.4	41	3	35	1	45	4	1.83	5	1	0.25	4	2	0.505	2	4	0	1	5	0	1	5	0	1	5	5.975	4	2	1.53	5	1	26.11	5	1	2.49
109502	2	154	2	1	29	1	0	1	180	1	0	0	30	4	95.6	44	4	34	1	36	2	0	1	5	0.665	5	1	1.74	5	1	0.13	3	3	5.61	5	1	0.04	4	2	10.63	5	1	0.985	5	1	13.25	3	3	1.93
109503	2	156	1	3	71	3	0	4	240	1	0	1	27.4	3	107.8	47	4	53	4	29	1	1.12	4	2	0	5	1	2.775	5	1	1.535	5	1	2.45	5	1	0	1	5	2.705	2	4	0.18	3	3	11.96	3	3	1.735
109508	2	157	2	1	39	3	0	3	480	1	0	0	38.2	4	118.3	29	1	33	1	39	3	0	1	5	0	5	1	0.52	2	4	0	1	5	0	1	5	0	1	5	6.03	4	2	0.435	4	2	4.415	1	5	1.29
109510	2	157	1	1	28	2	0	1	360	3	0	0	24.7	2	80.5	42	3	48	4	34	1	0.655	3	3	0.075	5	1	0.835	3	3	0.105	3	3	4.065	5	1	0	1	5	5.63	4	2	0.29	3	3	2.995	1	5	0.215
109518	1	169	2	1	25	2	0	4	300	1	0	0	26.1	3	84.2	39	2	45	4	33	1	0.815	4	2	0.625	5	1	0.635	3	3	1.735	5	1	0	1	5	0	1	5	4.785	3	3	0.055	2	4	10.575	3	3	2.99
109519	2	168	1	2	55	4	0	3	300	3	0	1	42.4	4	136.8	38	2	44	3	36	2	3.57	5	1	0	4	2	2.295	5	1	0	1	5	0	1	5	0.07	4	2	2.98	2	4	0.02	2	4	1.835	1	5	0
109520	2	172	1	4	80	4	1	2	420	1	0	1	29	3	106.3	29	1	43	3	41	3	0	1	5	1.17	5	1	0.28	1	5	0	1	5	0	1	5	0	1	5	0.89	1	5	0.135	2	4	2.78	1	5	0.165
109526	1	152	2	1	31	4	0	1	540	2	0	0	38.9	4	108.4	42	3	34	1	44	4	1.735	5	1	1.335	4	2	0.075	1	5	0.11	3	3	0	1	5	0.65	5	1	5.395	3	3	0.675	4	2	19.28	4	2	0.53
109527	1	150	2	3	69	4	0	3	300	1	0	0	22.9	2	81.5	47	4	33	1	47	4	0	1	5	1.095	5	1	0.755	3	3	1.345	5	1	0	1	5	1.55	5	1	9.085	5	1	0.95	5	1	22.585	4	2	2.56
109530	2	164	2	2	49	1	0	2	120	1	0	0	32.8	4	120	42	3	34	1	40	3	0	1	5	1.05	5	1	1.475	4	2	0	1	5	1.86	5	1	0.025	4	2	7.55	4	2	0.47	4	2	16.7	4	2	1.175
109532	2	156	1	3	70	3	1	2	180	1	0	0	29.1	3	108.7	43	4	39	2	35	2	2.06	5	1	0.975	4	2	2.43	5	1	0.505	4	2	0	1	5	0.07	4	2	10.765	5	1	0	1	5	20.065	4	2	0.46
109536	2	152	2	2	48	3	0	1	300	1	0	0	24	2	79.9	37	2	47	4	39	3	4.975	5	1	0	4	2	0.15	1	5	0.12	3	3	0	1	5	0	1	5	0.93	1	5	0.145	2	4	13.32	3	3	1.3
109538	1	165	2	3	66	3	0	3	480	1	0	0	30.2	4	104.3	35	1	43	3	43	4	0.66	3	3	0	5	1	0.265	1	5	0	1	5	0	1	5	0	1	5	2.195	1	5	0.505	4	2	7.965	2	4	0.45
109541	1	150	2	1	35	4	0	3	300	1	0	1	32.7	4	114.9	40	3	32	1	44	4	0	1	5	0	5	1	0.375	2	4	0	1	5	0.73	4	2	0.62	5	1	6.925	4	2	1.54	5	1	6.655	2	4	1.84
109544	1	157	2	3	76	3	0	3	60	2	1	1	42.1	4	118.7	33	1	35	1	39	3	1.08	4	2	0.28	5	1	0	1	5	0	1	5	0	1	5	0.005	3	3	6.16	4	2	0	1	5	11.235	3	3	2.46
109545	2	169	2	1	36	2	0	3	120	1	0	1	31.8	4	93	43	4	39	2	39	3	1.195	4	2	0	5	1	0.88	3	3	0	1	5	0.875	4	2	0	1	5	9.27	5	1	0.305	3	3	23.87	5	1	1.405
109548	3	156	2	1	25	4	0	3	300	1	0	0	42.1	4	113.5	47	4	35	1	41	3	0.98	4	2	1.2	5	1	0.81	3	3	2.5	5	1	0	1	5	0.505	5	1	9.915	5	1	0.36	3	3	25.615	5	1	2.59
109549	2	149	1	1	22	3	0	3	960	1	0	0	35.7	4	114	37	2	39	2	45	4	0	1	5	0	5	1	0.935	3	3	0	1	5	0	1	5	0	1	5	4.59	3	3	0.07	2	4	42.225	5	1	1.155
109550	2	158	2	3	64	3	0	2	180	1	0	0	37.3	4	109.3	43	4	37	2	43	4	0.65	3	3	0.825	5	1	0.095	1	5	2.285	5	1	0	1	5	0.005	3	3	8.235	5	1	1.515	5	1	9.37	2	4	0.405
109552	2	163	1	3	74	3	0	3	240	1	1	1	34	4	115	40	3	46	4	30	1	1.535	5	1	1.33	4	2	0.55	2	4	0.3	4	2	3.715	5	1	0	1	5	3.375	2	4	2.04	5	1	4.665	1	5	1.59
109554	1	172	1	1	21	4	0	1	480	1	0	0	19.5	2	70	40	3	36	1	46	4	0	1	5	1.17	5	1	0.555	2	4	0.23	3	3	0	1	5	0	1	5	8.56	5	1	0.655	4	2	21.215	4	2	0.715
109555	2	149	2	1	22	2	0	3	240	1	0	0	19.6	2	66.2	32	1	34	1	44	4	0	1	5	0	5	1	0.145	1	5	0	1	5	0	1	5	0	1	5	4.95	3	3	0.415	4	2	12.135	3	3	0.14
109558	2	150	1	2	57	3	0	4	180	1	1	1	29.1	3	97.9	42	3	52	4	28	1	0.83	4	2	2.695	5	1	0.905	3	3	6.115	5	1	2.09	5	1	0	1	5	3.47	2	4	0.12	2	4	7.13	2	4	0.54
109565	2	152	1	4	80	3	0	2	300	1	1	1	33.2	4	123.8	33	1	37	2	39	3	0.74	4	2	0.215	5	1	0.185	1	5	0	1	5	0	1	5	0	1	5	7.48	4	2	0	1	5	15.305	4	2	3.375
109567	2	156	1	2	49	3	0	3	120	3	0	0	29.5	3	93	47	4	41	3	39	3	0.5	3	3	0.165	5	1	0.455	2	4	1.51	5	1	0.27	4	2	0	1	5	12.535	5	1	0.47	4	2	42.025	5	1	0.635
109568	1	151	2	1	32	4	0	3	480	1	0	1	43.6	4	116	32	1	44	3	42	3	0	1	5	0	5	1	0.54	2	4	0	1	5	0	1	5	0	1	5	1.805	1	5	0.25	3	3	1.27	1	5	1.095
109570	1	155	2	3	78	3	0	3	360	3	0	1	25.5	3	93.2	40	3	42	3	42	3	0.07	2	4	0.44	5	1	1.77	5	1	0	1	5	0	1	5	0.01	3	3	4.52	3	3	0.105	2	4	11.505	3	3	0.24
109571	1	171	2	1	28	2	0	3	180	2	0	0	35.6	4	122.5	42	3	36	1	44	4	0.12	2	4	0.805	5	1	0.58	2	4	1	4	2	0	1	5	0	1	5	7.55	4	2	0.83	5	1	33.195	5	1	0.87
109574	1	166	2	2	55	2	0	2	180	1	1	0	22.4	2	86.1	37	2	51	4	33	1	0.415	3	3	1.49	5	1	1.605	5	1	0.045	3	3	0	1	5	0	1	5	3.655	2	4	0	1	5	3.45	1	5	0.27
109579	2	158	2	2	42	3	0	3	120	3	0	0	27.2	3	89.5	38	2	44	3	40	3	1.7	5	1	0.255	4	2	0.665	3	3	0	1	5	0	1	5	0	1	5	4.445	3	3	0	1	5	20.83	4	2	3.365
109580	1	168	2	1	39	4	0	3	600	3	0	1	23.4	2	86.6	34	1	38	2	46	4	0	1	5	0	5	1	0.195	1	5	0	1	5	0	1	5	0	1	5	2.8	2	4	1.66	5	1	8.135	2	4	0.405
109581	1	157	1	2	43	3	0	4	240	3	0	0	27.9	3	96.9	33	1	41	3	39	3	1.52	5	1	0	4	2	0.1	1	5	0	1	5	0	1	5	0	1	5	5.325	3	3	0	1	5	14.245	3	3	1.035
109585	2	166	1	1	20	4	0	4	300	1	0	0	28.2	3	95.5	33	1	35	1	41	3	0	1	5	0	5	1	0.835	3	3	0	1	5	0	1	5	0.01	3	3	6.425	4	2	0	1	5	13.275	3	3	1.3
109587	2	168	2	3	74	3	0	2	240	1	0	1	40.2	4	116.2	39	2	39	2	45	4	0	1	5	1.05	5	1	0.99	4	2	0	1	5	0	1	5	0.17	4	2	1.195	1	5	0.915	5	1	8.445	2	4	1.12
109588	2	159	1	3	71	3	0	3	120	3	0	0	21.3	2	84	44	4	38	2	38	2	0.65	3	3	0.715	5	1	0.36	2	4	1.005	4	2	1.065	4	2	0.095	4	2	5.485	3	3	0.275	3	3	30.445	5	1	1.475
109591	2	161	1	3	68	1	0	2	180	1	0	1	29.8	3	101.7	41	3	41	3	41	3	0	1	5	0.75	5	1	0.61	3	3	0	1	5	2.65	5	1	0.025	4	2	5.675	4	2	0	1	5	10.62	3	3	0
109593	2	162	1	2	52	2	0	3	360	3	0	0	25	3	88	38	2	40	2	42	3	0	1	5	0	5	1	0.415	2	4	0.395	4	2	0	1	5	0.015	3	3	2.805	2	4	0	1	5	27.84	5	1	0.61
109597	2	150	2	3	70	2	1	2	480	1	0	1	32	4	103.6	45	4	49	4	43	4	0.24	3	3	0.52	5	1	0.6	3	3	0.75	4	2	0	1	5	0.07	4	2	3.265	2	4	0.11	2	4	5.975	2	4	0.645
109598	2	168	1	1	25	3	0	4	240	1	0	1	25.9	3	89.3	34	1	40	2	40	3	0.12	2	4	1.275	5	1	0.88	3	3	0	1	5	0	1	5	0	1	5	5.42	3	3	0.335	3	3	8.77	2	4	4.595
109601	1	156	1	1	30	3	0	4	720	1	0	0	33.5	4	111.8	49	4	45	4	31	1	0.705	4	2	0.42	5	1	2.865	5	1	1.115	5	1	1.465	5	1	0.02	4	2	8.715	5	1	0	1	5	15.845	4	2	2.34
109602	2	168	2	2	43	2	0	2	240	1	0	0	30.8	4	95.9	42	3	40	2	34	1	1.305	4	2	1.78	5	1	1.25	4	2	0	1	5	2.585	5	1	0	1	5	6.77	4	2	0.665	4	2	20.29	4	2	1.15
109606	2	170	2	1	32	4	0	4	300	1	0	1	22.2	2	75.6	41	3	49	4	35	2	0.775	4	2	1.5	5	1	0.925	3	3	0	1	5	1.395	5	1	0	1	5	3.945	2	4	0.595	4	2	1.925	1	5	0.85
109607	2	165	1	3	63	1	0	2	120	1	0	0	23.2	2	89.8	40	3	28	1	44	4	0	1	5	0	5	1	1.7	5	1	0	1	5	0	1	5	1.645	5	1	8.165	5	1	0.56	4	2	16.025	4	2	1.925
109608	2	167	2	2	54	3	0	2	720	1	0	1	19.5	2	72.5	35	1	45	4	41	3	0	1	5	0.03	5	1	1.205	4	2	0	1	5	0	1	5	0	1	5	3.435	2	4	0.03	2	4	8.54	2	4	0.165
109610	2	171	1	3	78	4	0	2	180	1	1	1	32.6	4	123.5	39	2	45	4	35	2	1.845	5	1	0.74	4	2	0.68	3	3	0.5	4	2	0	1	5	0	1	5	2.03	1	5	0.67	4	2	13.165	3	3	0.035
109611	2	163	1	2	55	4	0	3	180	3	0	1	21.2	2	74.5	38	2	32	1	40	3	1.1	4	2	0	5	1	0.82	3	3	0	1	5	0	1	5	0.04	4	2	7.065	4	2	0.165	2	4	24.445	5	1	2.735
109612	2	151	1	3	75	4	1	2	240	1	1	1	29.8	3	109.6	42	3	36	1	40	3	2.08	5	1	0.42	4	2	2.17	5	1	0	1	5	0	1	5	0	1	5	6.2	4	2	3.71	5	1	27.045	5	1	0.4
109615	1	168	2	3	65	4	0	1	300	1	0	1	28	3	97.2	43	4	45	4	43	4	0.07	2	4	0	5	1	0.335	2	4	1.07	5	1	0	1	5	0.16	4	2	3.4	2	4	0.255	3	3	5.66	2	4	1.23
109617	2	160	1	3	64	1	0	3	300	1	0	1	25.6	3	94.3	40	3	48	4	38	2	0	1	5	3.15	5	1	0.95	4	2	0	1	5	3.535	5	1	0	1	5	10.57	5	1	0	1	5	0.18	1	5	0.46
109620	1	153	2	2	59	2	0	3	180	1	1	1	33.1	4	101.9	38	2	44	3	36	2	0.775	4	2	0.7	5	1	0.21	1	5	0	1	5	1.86	5	1	0	1	5	2.995	2	4	0.88	5	1	2.59	1	5	1.145
109623	2	158	2	1	31	2	0	2	240	1	0	0	18.8	2	72.3	41	3	41	3	47	4	2.31	5	1	1.125	4	2	0.235	1	5	0	1	5	0	1	5	0.01	3	3	7.045	4	2	0.1	2	4	9.86	3	3	1.15
109626	1	162	1	3	61	2	0	3	120	1	1	1	31.9	4	106.5	32	1	42	3	34	1	0	1	5	0.42	5	1	0.295	2	4	0	1	5	11.025	5	1	0	1	5	3.17	2	4	0.395	3	3	4.735	1	5	1.71
109629	1	152	1	2	40	4	0	3	120	3	0	0	19.6	2	82.8	40	3	36	1	50	4	0	1	5	0	5	1	0.425	2	4	0	1	5	0	1	5	0	1	5	8.89	5	1	0.47	4	2	16.235	4	2	0.255
109630	2	157	2	2	56	3	0	3	360	3	0	0	35.7	4	118	32	1	34	1	44	4	0	1	5	0.455	5	1	0.065	1	5	0	1	5	0	1	5	0	1	5	5.745	4	2	0.21	3	3	14.265	3	3	0.975
109634	2	154	2	3	62	1	0	4	120	1	0	0	23.3	2	84.5	44	4	40	2	34	1	0.865	4	2	1.56	5	1	2.47	5	1	2.225	5	1	0	1	5	0.035	4	2	5.06	3	3	1.03	5	1	6.275	2	4	0.64
109635	2	165	2	2	40	1	0	4	120	1	0	0	33.6	4	101.1	42	3	44	3	40	3	0.07	2	4	0.535	5	1	0.1	1	5	0.44	4	2	0.16	4	2	1.57	5	1	2.505	1	5	0.195	3	3	9.165	2	4	0.575
109637	1	166	2	2	46	4	0	3	60	1	0	0	29.7	3	93.4	44	4	48	4	34	1	1.285	4	2	0.035	5	1	0.51	2	4	0.975	4	2	3.4	5	1	0.99	5	1	1.625	1	5	0	1	5	10.19	3	3	0.205
109638	1	158	2	2	48	3	1	3	360	3	1	1	43.6	4	128.2	40	3	38	2	50	4	0	1	5	0.12	5	1	0.29	2	4	0	1	5	0	1	5	0	1	5	4.495	3	3	0.585	4	2	55.83	5	1	1.395
109639	1	157	2	2	42	3	0	3	480	1	0	0	28.3	3	95	40	3	46	4	38	2	0.05	2	4	0.505	5	1	0.76	3	3	2.035	5	1	0	1	5	0	1	5	3.345	2	4	0.48	4	2	6.07	2	4	0.67
109643	1	165	2	4	80	3	0	2	720	1	1	0	34.5	4	109.2	42	3	44	3	36	2	0.645	3	3	0.915	5	1	0.975	4	2	0	1	5	2.79	5	1	0.025	4	2	2.145	1	5	0.51	4	2	5.495	2	4	1.795
109645	1	170	2	3	62	2	0	3	180	1	0	1	29.9	3	99.8	37	2	39	2	39	3	0.645	3	3	2.51	5	1	1.105	4	2	0	1	5	0	1	5	2.42	5	1	2.515	1	5	0.435	4	2	5.25	1	5	1.315
109649	2	168	1	4	80	3	0	3	600	1	0	1	31.6	4	112.5	38	2	42	3	40	3	0	1	5	0.36	5	1	1.18	4	2	0.09	3	3	0	1	5	0	1	5	6.01	4	2	0	1	5	17.815	4	2	2.72
109656	2	155	2	3	60	1	0	2	960	1	1	0	40.8	4	126.2	39	2	41	3	29	1	0.155	2	4	0.45	5	1	1.51	4	2	0.295	4	2	1.83	5	1	0	1	5	10.825	5	1	0.435	4	2	4.56	1	5	2.475
109657	1	165	2	1	33	3	0	3	480	1	0	0	26.2	3	99.3	36	2	36	1	44	4	0	1	5	0	5	1	0.92	3	3	0	1	5	0	1	5	0	1	5	3.075	2	4	1.23	5	1	15.68	4	2	2.92
109664	2	170	1	1	22	4	0	4	60	3	0	0	28.4	3	95.4	40	3	42	3	52	4	0	1	5	0.51	5	1	0.285	1	5	0	1	5	0	1	5	0.005	3	3	5.305	3	3	0.5	4	2	3.82	1	5	0.34
109669	1	172	1	2	59	4	0	3	120	3	0	1	22.1	2	88.2	41	3	29	1	43	4	1.06	4	2	0.18	5	1	0.655	3	3	0	1	5	0	1	5	0.65	5	1	7.74	5	1	1.14	5	1	10.495	3	3	1.495
109673	2	156	1	1	34	1	0	3	240	3	0	0	28.6	3	102.4	31	1	39	2	33	1	0	1	5	0	5	1	0.665	3	3	0	1	5	0.55	4	2	0	1	5	9.95	5	1	0	1	5	3.245	1	5	2.495
109676	1	157	2	3	64	3	0	3	300	1	0	1	24.6	2	90.6	43	4	37	2	37	2	1.06	4	2	2.285	5	1	1.085	4	2	0.315	4	2	0	1	5	0.03	4	2	2.835	2	4	0.925	5	1	17.135	4	2	2.065
109677	2	153	2	3	76	2	0	3	240	1	1	1	36.6	4	114.8	41	3	43	3	49	4	0.24	3	3	0	5	1	0.07	1	5	0	1	5	0	1	5	0.035	4	2	3.265	2	4	0.36	3	3	7.405	2	4	0.37
109678	1	161	2	1	32	3	0	2	360	1	0	0	19	2	70.5	37	2	41	3	31	1	0	1	5	0	5	1	0.95	4	2	0.27	4	2	0.925	4	2	0	1	5	3.73	2	4	0.86	5	1	7.645	2	4	0.805
109685	1	164	1	1	38	2	0	4	600	1	0	0	23	2	86.9	46	4	44	3	44	4	5.835	5	1	0.42	4	2	3.205	5	1	0	1	5	0	1	5	0	1	5	18.07	5	1	0.38	3	3	15.99	4	2	1.805
109686	2	169	1	3	60	2	0	3	360	1	0	1	28.9	3	97.7	40	3	42	3	40	3	3.11	5	1	1.19	4	2	0.995	4	2	0	1	5	0	1	5	0	1	5	6.04	4	2	0.535	4	2	6.625	2	4	0.695
109687	2	165	2	1	37	3	0	1	180	1	0	0	21.3	2	80.6	41	3	53	4	35	2	2.24	5	1	0.93	4	2	2.86	5	1	0.16	3	3	0	1	5	0	1	5	1.725	1	5	0.25	3	3	2.82	1	5	0.055
109693	1	155	2	1	25	1	0	3	240	1	0	0	30.5	4	97	51	4	43	3	41	3	0.985	4	2	1.605	5	1	0.82	3	3	0.055	3	3	1.595	5	1	1.11	5	1	8.885	5	1	0.13	2	4	18.72	4	2	0.865
109697	2	164	2	1	35	1	0	3	420	1	0	0	26.9	3	92.6	43	4	35	1	43	4	0.31	3	3	0.75	5	1	2.425	5	1	0	1	5	0	1	5	0.055	4	2	4.26	3	3	1.025	5	1	20.235	4	2	0.755
109700	2	152	2	2	42	2	0	3	300	1	0	0	29.2	3	95.8	45	4	41	3	39	3	2.2	5	1	0.03	4	2	0.53	2	4	0.2	3	3	0.23	4	2	0.01	3	3	8.37	5	1	0.05	2	4	17.85	4	2	2.705
109704	1	156	1	1	31	2	0	4	300	3	0	0	25.6	3	89.9	38	2	40	2	38	2	0.405	3	3	0.46	5	1	1.82	5	1	0	1	5	0	1	5	0	1	5	4.475	3	3	0.885	5	1	7.54	2	4	0.635
109709	2	155	1	2	52	1	0	4	540	1	0	1	42.1	4	139.1	43	4	37	2	37	2	0.275	3	3	0	5	1	2.445	5	1	1.02	4	2	0	1	5	0.99	5	1	5.83	4	2	0.365	3	3	11.98	3	3	1.085
109714	2	155	1	1	30	2	0	3	840	1	0	1	29.8	3	105	46	4	48	4	38	2	2.945	5	1	0.375	4	2	2.225	5	1	0	1	5	1.07	4	2	0	1	5	10.1	5	1	0.075	2	4	14.855	3	3	2.1
109716	1	171	2	1	25	4	1	3	300	3	0	1	33.1	4	99.4	41	3	31	1	53	4	0	1	5	0	5	1	0.09	1	5	0	1	5	0	1	5	0.495	5	1	3.72	2	4	0.925	5	1	28.33	5	1	0.595
109721	1	149	1	2	50	2	1	3	480	3	1	1	34.9	4	118.6	35	1	33	1	47	4	0	1	5	0	5	1	0.17	1	5	0	1	5	0	1	5	0	1	5	7.59	4	2	0.43	4	2	15.945	4	2	6.655
109723	1	156	1	1	29	4	0	4	360	1	0	0	26.8	3	91.4	43	4	41	3	39	3	3.63	5	1	2.02	4	2	0.345	2	4	8.415	5	1	0	1	5	0.105	4	2	3.545	2	4	0.63	4	2	11.92	3	3	1.98
109727	1	167	2	2	42	3	0	2	30	3	0	0	31	4	92.1	51	4	39	2	43	4	1.78	5	1	0.025	4	2	0.055	1	5	1.445	5	1	0.185	4	2	0.575	5	1	6.32	4	2	0.55	4	2	46.15	5	1	0.9
109730	2	163	2	1	29	4	0	4	240	1	0	0	39	4	122	39	2	35	1	51	4	0	1	5	1.005	5	1	0.16	1	5	0	1	5	0	1	5	1.02	5	1	4.84	3	3	0.47	4	2	8.305	2	4	0.53
109731	2	164	2	1	21	2	0	2	20	1	0	0	24.3	2	82	33	1	45	4	31	1	0.395	3	3	3.815	5	1	1.015	4	2	0.09	3	3	0	1	5	0	1	5	3.215	2	4	0	1	5	5.56	2	4	2.69
109740	2	167	1	2	46	4	0	3	300	1	0	1	28	3	104	37	2	37	2	47	4	0	1	5	0	5	1	0.54	2	4	0	1	5	0	1	5	0	1	5	5.15	3	3	0.625	4	2	20.595	4	2	1.685
109746	1	150	1	2	47	4	0	2	660	3	0	1	35.2	4	126.6	43	4	41	3	37	2	0.39	3	3	0	5	1	1.91	5	1	0.315	4	2	0	1	5	0	1	5	4.56	3	3	1.635	5	1	17.645	4	2	0.555
109747	1	165	2	3	74	3	0	2	360	1	0	0	30.7	4	105.7	39	2	51	4	43	4	0	1	5	0.04	5	1	0	1	5	0	1	5	1.325	5	1	0	1	5	2.055	1	5	0	1	5	13.25	3	3	0.355
109754	2	156	2	2	47	3	0	1	180	1	0	0	30.4	4	90.6	33	1	37	2	39	3	2.97	5	1	0	4	2	0.145	1	5	0	1	5	0	1	5	0	1	5	2.845	2	4	0.525	4	2	11.65	3	3	0.905
109758	1	152	1	1	26	4	0	4	120	3	0	0	20.3	2	75.6	33	1	37	2	35	2	0	1	5	0	5	1	0.845	3	3	0.77	4	2	0	1	5	0	1	5	2.335	1	5	0.645	4	2	22.775	4	2	3.415
109760	2	163	1	2	53	2	0	3	300	1	0	1	27.4	3	97	44	4	40	2	36	2	0.105	2	4	1.375	5	1	0.395	2	4	4.5	5	1	1.91	5	1	0.465	5	1	9.265	5	1	0	1	5	12.18	3	3	1.395
109763	1	171	1	3	78	4	0	3	20	3	1	1	26.5	3	103.8	45	4	33	1	35	2	1.35	4	2	0.91	5	1	2.075	5	1	2.585	5	1	0	1	5	0.9	5	1	7.925	5	1	1.22	5	1	9.97	3	3	1.69
109764	1	154	1	3	69	2	0	3	480	1	0	1	26.9	3	102.8	46	4	50	4	38	2	1.495	5	1	0.84	4	2	1.575	5	1	1	4	2	0	1	5	0.015	3	3	5.8	4	2	0	1	5	6	2	4	0
109765	1	158	2	2	51	3	0	2	60	3	1	0	28.9	3	94	39	2	45	4	43	4	1.18	4	2	1.505	5	1	0.52	2	4	0	1	5	0	1	5	0	1	5	3.555	2	4	0.675	4	2	5.93	2	4	0.965
109770	1	163	2	2	47	4	0	2	300	1	0	1	26.1	3	88.2	48	4	50	4	36	2	1.59	5	1	0.42	4	2	0.7	3	3	0.795	4	2	1.595	5	1	0	1	5	1.19	1	5	0.47	4	2	29.56	5	1	0.33
109771	1	157	2	3	79	4	0	3	0	1	0	1	21.7	2	77.3	48	4	48	4	38	2	1.97	5	1	0.91	4	2	0.62	3	3	0.23	3	3	1.86	5	1	0.265	4	2	1.515	1	5	0.855	5	1	8.855	2	4	0.005
109776	2	156	2	4	80	3	0	3	720	3	1	1	29.5	3	112.1	37	2	29	1	41	3	0	1	5	0.03	5	1	0.28	1	5	1.945	5	1	0	1	5	0.015	3	3	7.825	5	1	1.715	5	1	11.42	3	3	1.175
109780	1	150	2	3	66	4	0	3	420	3	0	0	33.7	4	114.7	40	3	40	2	46	4	0	1	5	1.855	5	1	1.175	4	2	0	1	5	0	1	5	0	1	5	3.83	2	4	0.47	4	2	47.71	5	1	0.53
109782	1	153	2	3	63	3	1	3	360	3	0	0	26.3	3	95.2	36	2	38	2	36	2	1.96	5	1	0.465	4	2	1.22	4	2	0	1	5	0	1	5	0	1	5	2.82	2	4	0.82	5	1	13.31	3	3	1.945
109783	2	172	1	3	61	4	0	3	540	3	1	1	32.3	4	113.2	38	2	44	3	40	3	0	1	5	0	5	1	0.92	3	3	0.89	4	2	0	1	5	0	1	5	5.075	3	3	0	1	5	15.885	4	2	0.13
109785	1	170	1	2	48	4	0	4	240	1	0	1	32.2	4	103.8	32	1	34	1	30	1	1.77	5	1	5.735	4	2	3.58	5	1	0	1	5	0	1	5	1.24	5	1	3.5	2	4	0.245	3	3	4.935	1	5	1.975
109789	1	150	2	1	32	3	0	2	240	1	0	0	44.7	4	117.1	39	2	37	2	41	3	1.85	5	1	1.55	4	2	0.105	1	5	0.125	3	3	0	1	5	0.005	3	3	6.625	4	2	0.245	3	3	14.14	3	3	2.01
109791	2	170	1	1	28	4	0	4	180	1	0	0	33.5	4	101.1	36	2	28	1	44	4	0	1	5	0.26	5	1	0.68	3	3	0	1	5	0	1	5	0.105	4	2	3.72	2	4	1.765	5	1	41	5	1	1.315
109793	1	150	2	4	80	3	1	2	240	1	0	1	28.5	3	104.1	40	3	38	2	38	2	0.865	4	2	0.675	5	1	0.51	2	4	0.315	4	2	0	1	5	0.01	3	3	2.935	2	4	1.13	5	1	13.61	3	3	0.965
109794	2	158	1	3	63	3	0	3	300	3	0	1	34.9	4	116.4	37	2	39	2	39	3	0.55	3	3	0	5	1	0.955	4	2	0	1	5	0	1	5	0	1	5	2.605	1	5	0.85	5	1	20.685	4	2	0.37
109800	2	167	1	1	31	2	0	3	240	1	0	0	30.9	4	104.7	43	4	35	1	37	2	2.31	5	1	0	4	2	0.88	3	3	3.015	5	1	0	1	5	0	1	5	19.96	5	1	0.86	5	1	71.71	5	1	5.33
109802	2	167	1	1	25	3	0	2	180	1	0	0	30.6	4	102.9	44	4	38	2	40	3	2.72	5	1	0	4	2	0.695	3	3	0.25	4	2	0	1	5	0	1	5	5.93	4	2	1.47	5	1	59.125	5	1	2.815
109805	2	172	2	2	43	4	0	3	540	1	0	0	51.3	4	137.6	42	3	36	1	42	3	0.425	3	3	0.235	5	1	0.025	1	5	2.18	5	1	0	1	5	0.025	4	2	4.605	3	3	0.585	4	2	18.41	4	2	0.505
109806	1	168	2	1	25	4	0	4	420	2	0	1	47.5	4	133.3	40	3	32	1	44	4	0.995	4	2	0.05	5	1	0.345	2	4	0	1	5	0	1	5	0	1	5	8.98	5	1	1.975	5	1	36.21	5	1	1.22
109807	1	164	1	1	31	3	0	4	600	1	0	0	23.2	2	85.3	50	4	48	4	34	1	1.935	5	1	1.05	4	2	2.17	5	1	4.76	5	1	0.66	4	2	1.23	5	1	3	2	4	0	1	5	24.145	5	1	1.38
109809	1	159	2	1	20	3	0	3	720	1	0	0	22.1	2	77.7	38	2	38	2	44	4	0	1	5	0	5	1	1.345	4	2	0	1	5	0	1	5	0	1	5	5.035	3	3	0.345	3	3	26.375	5	1	2.035
109811	1	169	1	2	52	2	0	3	480	3	0	1	26.8	3	95	47	4	51	4	33	1	0.8	4	2	0.925	5	1	2.4	5	1	0.205	3	3	3.985	5	1	0	1	5	8.72	5	1	0.305	3	3	4.57	1	5	0.64
109812	1	159	2	3	72	4	0	3	240	3	0	1	26.4	3	86.5	47	4	45	4	43	4	1.195	4	2	0.06	5	1	0.72	3	3	0.445	4	2	0	1	5	0.065	4	2	2.595	1	5	0.825	5	1	9.925	3	3	0.41
109813	1	155	1	1	32	1	0	4	180	3	0	0	31.7	4	101.4	39	2	45	4	39	3	0	1	5	0	5	1	0.63	3	3	2.575	5	1	0	1	5	0	1	5	10.05	5	1	0	1	5	7.29	2	4	0.73
109815	2	150	2	2	52	4	0	2	480	1	0	1	38.2	4	118.7	42	3	42	3	28	1	2.685	5	1	0.185	4	2	2.1	5	1	0.19	3	3	1.265	5	1	0.58	5	1	2.065	1	5	0.165	2	4	20.27	4	2	0.435
109816	2	161	2	2	55	3	0	4	240	1	0	0	19.7	2	66.5	43	4	29	1	37	2	2.255	5	1	2.29	4	2	0.95	4	2	0	1	5	1.095	4	2	0.36	4	2	7.74	5	1	1.09	5	1	78.6	5	1	6.785
109825	2	157	1	1	22	2	0	3	240	1	0	0	26.9	3	84.3	44	4	48	4	42	3	0	1	5	0	5	1	0.035	1	5	1	4	2	1.765	5	1	0.015	3	3	5.01	3	3	0	1	5	11.155	3	3	1.095
109831	2	169	1	2	50	3	0	2	120	1	0	0	24.8	2	88	40	3	44	3	46	4	0	1	5	0	5	1	0.085	1	5	0.305	4	2	0	1	5	0	1	5	3.9	2	4	0.465	4	2	12.27	3	3	0.47
109836	2	155	1	1	30	4	0	2	60	3	0	1	22.3	2	87.1	43	4	35	1	43	4	1.395	4	2	0	5	1	0.215	1	5	0.66	4	2	0	1	5	0.99	5	1	10.29	5	1	0	1	5	61.815	5	1	4.14
109841	2	159	2	2	54	3	0	3	480	1	1	1	39.5	4	120.5	39	2	35	1	41	3	0.67	4	2	0.17	5	1	0.62	3	3	0	1	5	0	1	5	0	1	5	5.195	3	3	0.905	5	1	31.72	5	1	2.32
109843	2	161	1	1	35	1	0	4	180	1	1	0	34.1	4	104.9	41	3	47	4	29	1	1.305	4	2	1.245	5	1	0.5	2	4	2.075	5	1	2.54	5	1	0	1	5	7.34	4	2	0	1	5	12.71	3	3	0.91
109845	1	172	2	3	77	3	0	3	360	1	0	1	38.6	4	113.7	36	2	32	1	44	4	0	1	5	0.095	5	1	0.635	3	3	0	1	5	0	1	5	0	1	5	7.25	4	2	0.61	4	2	34.56	5	1	2.06
109850	1	154	2	2	50	1	0	4	75	1	0	0	26.8	3	89.6	45	4	53	4	29	1	1.3	4	2	0.615	5	1	1.83	5	1	2.93	5	1	0.88	4	2	0	1	5	3.09	2	4	0.235	3	3	9.38	2	4	0.955
109854	2	171	1	3	67	2	0	2	180	1	0	1	19	2	71.7	39	2	33	1	39	3	2.285	5	1	1.085	4	2	0.34	2	4	0.135	3	3	0	1	5	0.495	5	1	3.41	2	4	1.29	5	1	13.92	3	3	2.575
109855	2	155	1	1	29	1	0	2	240	1	0	0	23.2	2	81.7	43	4	39	2	31	1	1.52	5	1	0.14	4	2	0.92	3	3	0.775	4	2	6.945	5	1	0.015	3	3	12.185	5	1	0.055	2	4	19.815	4	2	1.86
109857	2	158	1	3	74	3	1	3	600	3	1	0	34.1	4	124.5	38	2	46	4	36	2	1.22	4	2	0.23	5	1	2.59	5	1	0	1	5	0	1	5	0	1	5	1.015	1	5	2.525	5	1	4.82	1	5	0.3
109860	1	166	2	1	25	4	0	3	780	3	0	0	24	2	76.4	37	2	37	2	47	4	0	1	5	0	5	1	0.47	2	4	0	1	5	0	1	5	0.01	3	3	6.385	4	2	0.08	2	4	9.88	3	3	1.405
109862	1	167	2	2	41	2	0	1	360	3	0	0	35.9	4	110.7	38	2	44	3	40	3	1.24	4	2	0.97	5	1	0.61	3	3	0	1	5	0	1	5	0.045	4	2	2.19	1	5	0.26	3	3	2.375	1	5	0.36
109864	2	159	2	3	75	3	0	3	120	1	0	1	26.2	3	84.3	35	1	37	2	33	1	1.115	4	2	0	5	1	1.875	5	1	0	1	5	0	1	5	0	1	5	4.565	3	3	2.025	5	1	5.55	2	4	1.93
109865	1	171	2	1	33	4	0	1	10	3	0	1	41.8	4	126	39	2	31	1	43	4	0.025	2	4	0.02	5	1	0.25	1	5	0	1	5	0.54	4	2	0.02	4	2	5.45	3	3	0.7	4	2	26.15	5	1	2.1
109866	2	156	2	1	28	3	1	1	720	1	0	1	31.7	4	111.5	34	1	32	1	46	4	0	1	5	0.235	5	1	0.25	1	5	0	1	5	0	1	5	0	1	5	4.33	3	3	0.54	4	2	23.76	5	1	0.645
109867	1	167	1	2	55	3	0	3	600	3	1	1	26.9	3	100.9	36	2	38	2	48	4	0	1	5	0	5	1	0.25	1	5	0	1	5	0	1	5	0	1	5	6.105	4	2	0	1	5	46.46	5	1	1.785
109868	2	150	2	2	55	1	0	2	240	1	0	1	45.7	4	125.2	47	4	35	1	37	2	0	1	5	0.045	5	1	1.935	5	1	0.985	4	2	3.49	5	1	0.405	4	2	9.25	5	1	0.59	4	2	28.49	5	1	2.465
109874	1	154	1	2	55	2	0	4	480	1	0	0	26.4	3	94.4	47	4	43	3	33	1	1.225	4	2	0.78	5	1	2.255	5	1	0.275	4	2	0.135	4	2	0	1	5	7.035	4	2	0.56	4	2	23.9	5	1	2.085
109876	1	157	2	4	80	3	0	3	480	1	1	1	32.1	4	117.1	36	2	36	1	40	3	0	1	5	1.61	5	1	0.535	2	4	0.28	4	2	0	1	5	0	1	5	12.685	5	1	0	1	5	72.57	5	1	1.405
109879	2	156	2	3	60	2	0	4	420	1	1	1	25.8	3	92.5	43	4	49	4	35	2	0.76	4	2	0.365	5	1	0.95	4	2	1.295	5	1	0	1	5	0.03	4	2	2.65	1	5	0	1	5	14.355	3	3	1.615
109881	1	164	1	2	48	2	0	2	420	3	0	1	27.9	3	98.3	33	1	35	1	33	1	0	1	5	0	5	1	1.14	4	2	0	1	5	0.22	4	2	0	1	5	9.23	5	1	0	1	5	15.865	4	2	1.135
109886	1	170	1	3	64	3	0	2	840	1	0	1	50.7	4	146.5	41	3	41	3	47	4	0	1	5	0.435	5	1	1.235	4	2	0	1	5	0	1	5	0	1	5	9.84	5	1	1.705	5	1	4.505	1	5	0.285
109887	2	159	1	1	25	2	0	3	300	2	0	0	37.2	4	120.5	34	1	30	1	42	3	0.305	3	3	0	5	1	0.09	1	5	0	1	5	0	1	5	0	1	5	4.375	3	3	1.025	5	1	24.3	5	1	1.96
109894	2	164	2	1	32	1	1	2	120	1	0	0	44.9	4	122.2	31	1	47	4	35	2	0	1	5	0	5	1	1.96	5	1	0	1	5	0	1	5	0	1	5	0	1	5	0	1	5	0	1	5	0.165
109897	2	151	1	4	80	4	0	3	120	1	1	0	37.1	4	124.5	38	2	54	4	30	1	1.9	5	1	0.91	4	2	0.06	1	5	1.29	5	1	1.09	4	2	0	1	5	1.75	1	5	0	1	5	0.61	1	5	0.295
109898	2	160	2	2	48	2	0	3	60	1	1	0	42.8	4	110.6	35	1	45	4	33	1	0	1	5	1.315	5	1	1.05	4	2	2.075	5	1	0	1	5	0.32	4	2	2.505	1	5	0	1	5	2.695	1	5	1.105
109902	2	159	2	3	75	4	0	3	600	1	1	1	42.7	4	116.1	39	2	49	4	41	3	1.2	4	2	1.75	5	1	0.625	3	3	0	1	5	0	1	5	0	1	5	3.755	2	4	0	1	5	13.55	3	3	0.29
109903	2	149	1	2	53	4	0	4	60	1	0	1	43.2	4	123.5	44	4	54	4	28	1	0.335	3	3	3.225	5	1	2.605	5	1	6.645	5	1	3.24	5	1	0	1	5	0	1	5	0.47	4	2	2.955	1	5	0.895
109905	2	149	2	2	52	3	1	2	600	1	0	1	48.6	4	129.2	45	4	49	4	39	3	0.24	3	3	0.745	5	1	1.105	4	2	0	1	5	1.11	5	1	0	1	5	4.285	3	3	0	1	5	24.445	5	1	0.99
109913	1	151	2	2	52	4	0	1	240	1	1	1	42.3	4	116.3	39	2	39	2	41	3	0	1	5	1.245	5	1	0.645	3	3	1	4	2	0	1	5	1.58	5	1	4.265	3	3	0.11	2	4	6.605	2	4	0.485
109915	2	155	1	2	58	1	0	3	240	1	0	0	31.5	4	114.8	42	3	44	3	36	2	0.025	2	4	1.18	5	1	2.465	5	1	0	1	5	2.575	5	1	0	1	5	8.04	5	1	0.245	3	3	8.15	2	4	1.74
109916	2	156	1	1	25	4	0	3	240	1	0	0	41.6	4	122.1	39	2	47	4	37	2	1.19	4	2	0	5	1	1.655	5	1	0	1	5	0	1	5	0	1	5	1.68	1	5	2.54	5	1	4.34	1	5	0.175
109917	1	151	2	2	54	3	0	1	600	1	0	0	22.3	2	80.1	36	2	40	2	28	1	0.96	4	2	0.375	5	1	2.23	5	1	0.965	4	2	0	1	5	0.165	4	2	3.525	2	4	0.245	3	3	2.32	1	5	1.21
109918	2	155	1	3	66	1	0	2	300	1	0	1	32.3	4	104.5	40	3	32	1	38	2	0.305	3	3	0.96	5	1	0.895	3	3	0.52	4	2	0	1	5	1.395	5	1	6.215	4	2	0.325	3	3	20.315	4	2	1.17
109921	2	161	2	2	58	2	0	4	180	1	0	1	18.4	1	70	43	4	47	4	39	3	0.115	2	4	3.925	5	1	7.43	5	1	0	1	5	0.4	4	2	0	1	5	4.295	3	3	1.57	5	1	2.51	1	5	0
109922	2	149	2	2	42	3	0	4	60	3	0	1	24.7	2	80.9	44	4	36	1	44	4	2.195	5	1	1.46	4	2	1.13	4	2	0	1	5	0	1	5	0.295	4	2	5.96	4	2	0.5	4	2	21.54	4	2	1.475
109926	1	156	2	2	45	4	0	4	840	1	0	0	31.8	4	96.1	44	4	48	4	32	1	0.2	3	3	0.365	5	1	0.92	3	3	2.065	5	1	1.18	5	1	0.02	4	2	3.335	2	4	0.03	2	4	8.265	2	4	1.25
109930	1	151	1	2	51	4	0	4	540	1	0	1	45.2	4	136.8	42	3	34	1	40	3	0	1	5	0.055	5	1	1.43	4	2	0	1	5	2	5	1	0.02	4	2	4.195	3	3	0.87	5	1	22.56	4	2	1.665
109931	1	172	2	2	40	4	0	3	600	1	0	0	30.6	4	101.8	41	3	33	1	49	4	0	1	5	0.035	5	1	0.215	1	5	0.085	3	3	0	1	5	0.015	3	3	4.84	3	3	1.055	5	1	42.6	5	1	0.595
109932	1	164	1	3	72	3	0	2	180	1	1	0	33.5	4	114.9	49	4	43	3	35	2	2.215	5	1	6.835	4	2	3.1	5	1	1	4	2	0.255	4	2	0.265	4	2	7.225	4	2	0.225	3	3	15.42	4	2	3.305
109940	2	169	2	2	57	2	0	3	240	1	0	1	23.1	2	82.7	41	3	41	3	41	3	1.02	4	2	1.525	5	1	0.445	2	4	0.06	3	3	0	1	5	0.66	5	1	5.2	3	3	0	1	5	12.67	3	3	1.47
109942	2	164	2	3	79	3	0	2	120	1	0	1	24.1	2	82.4	35	1	49	4	33	1	2.46	5	1	3.24	4	2	0.82	3	3	0.17	3	3	0	1	5	0	1	5	1.13	1	5	0	1	5	6.935	2	4	1.39
109945	1	169	1	1	32	2	0	4	120	1	0	0	24.3	2	84.2	40	3	36	1	42	3	0.5	3	3	0	5	1	1.42	4	2	0	1	5	0	1	5	0	1	5	12.22	5	1	0.335	3	3	64.375	5	1	0.84
109960	1	164	1	2	59	2	0	2	720	1	1	0	26.4	3	98.9	47	4	51	4	35	2	3.915	5	1	1.785	4	2	0.295	2	4	9.02	5	1	3.02	5	1	0	1	5	4.76	3	3	0.55	4	2	7.12	2	4	1.905
109962	2	151	1	3	76	3	0	1	360	1	0	1	29.2	3	117.2	40	3	50	4	32	1	1.28	4	2	0.2	5	1	3.485	5	1	0	1	5	0.665	4	2	0	1	5	1.33	1	5	0.31	3	3	5.965	2	4	0.925
109963	1	163	2	2	48	4	0	3	240	3	0	1	24.2	2	89.7	35	1	29	1	43	4	0.135	2	4	0	5	1	0.46	2	4	0	1	5	0	1	5	1.005	5	1	7.415	4	2	0.205	3	3	10.33	3	3	2.725
109966	2	156	1	3	68	2	0	3	120	3	0	1	25.3	3	94.1	47	4	47	4	37	2	1.805	5	1	0.84	4	2	3.525	5	1	0	1	5	2.205	5	1	0	1	5	4.27	3	3	0.955	5	1	11.06	3	3	0.895
109971	2	170	2	2	58	4	1	1	540	1	1	1	28.1	3	90.6	43	4	43	3	39	3	3.325	5	1	1.77	4	2	0.31	2	4	1.14	5	1	0	1	5	0.555	5	1	3.335	2	4	0	1	5	16.59	4	2	0.465
109975	1	159	2	1	39	4	0	3	600	1	0	0	27.4	3	89.3	48	4	46	4	40	3	0.195	3	3	3.575	5	1	1.58	5	1	0	1	5	1.135	5	1	0.525	5	1	4.96	3	3	0.245	3	3	8.98	2	4	0.66
109976	1	152	1	2	58	4	0	4	600	3	0	1	26.7	3	96.8	49	4	43	3	47	4	1.07	4	2	0.66	5	1	0.48	2	4	0.48	4	2	0	1	5	0.495	5	1	4.28	3	3	0.375	3	3	20.47	4	2	0.21
109978	1	162	2	1	30	2	0	3	240	1	0	1	21.7	2	77.5	37	2	41	3	45	4	0	1	5	0	5	1	0.76	3	3	0	1	5	0	1	5	0	1	5	6.51	4	2	0.275	3	3	7.58	2	4	0.775
109979	1	159	2	1	31	2	0	3	480	1	0	0	27.1	3	98.6	41	3	51	4	37	2	0.385	3	3	0.245	5	1	1.03	4	2	0	1	5	0.7	4	2	0	1	5	3.11	2	4	0.36	3	3	4.98	1	5	1.365
109981	2	164	2	3	68	2	0	3	180	1	0	0	25.8	3	87.5	51	4	47	4	43	4	4.355	5	1	2.23	4	2	0.215	1	5	0.8	4	2	1.285	5	1	0.465	5	1	4.885	3	3	0.265	3	3	13.235	3	3	1.195
109990	1	172	1	3	66	4	0	3	480	3	1	1	26.4	3	99.5	38	2	28	1	48	4	0	1	5	0	5	1	0.46	2	4	0	1	5	0	1	5	1.11	5	1	8.705	5	1	0.245	3	3	17.365	4	2	1.565
109991	2	153	1	2	50	3	0	3	120	2	0	0	29.1	3	97.4	38	2	42	3	38	2	0.45	3	3	0.015	5	1	4.165	5	1	0	1	5	0	1	5	0	1	5	4.32	3	3	0	1	5	52.895	5	1	2.01
109994	1	165	2	3	73	3	0	3	420	1	1	1	35.3	4	110	43	4	43	3	41	3	0	1	5	0.46	5	1	1.04	4	2	2.66	5	1	0	1	5	1.3	5	1	2.95	2	4	0.09	2	4	14.315	3	3	1.815
109999	2	155	1	2	47	3	0	1	600	1	1	1	55.3	4	151.9	38	2	44	3	38	2	0	1	5	0.42	5	1	0.905	3	3	0	1	5	1.495	5	1	0	1	5	7.15	4	2	0.37	3	3	2.63	1	5	3.045
110004	1	169	2	1	20	2	0	1	360	2	0	0	22.1	2	73.4	27	1	37	2	37	2	0	1	5	0	5	1	0.455	2	4	0	1	5	0	1	5	0	1	5	5.325	3	3	0	1	5	8.935	2	4	1.61
110006	1	158	2	4	80	3	0	3	300	1	0	1	25.6	3	92	39	2	49	4	39	3	1.69	5	1	0.08	4	2	0.055	1	5	0.91	4	2	0	1	5	0	1	5	1.46	1	5	0.11	2	4	11.62	3	3	0.185
110007	2	159	2	3	63	3	0	3	120	1	1	1	40.8	4	127.5	35	1	43	3	37	2	2.25	5	1	1.015	4	2	0.88	3	3	0	1	5	0	1	5	0.01	3	3	2.735	2	4	0.08	2	4	4.87	1	5	1.07
110010	1	156	2	2	55	3	0	2	600	1	0	0	23.8	2	91	53	4	53	4	35	2	0.71	4	2	0.745	5	1	2.18	5	1	2.38	5	1	7.885	5	1	0.005	3	3	4.575	3	3	0.065	2	4	21.4	4	2	0.21
110012	2	158	2	2	56	3	0	1	780	1	0	1	32.4	4	99.5	42	3	48	4	28	1	2.415	5	1	0.22	4	2	3.605	5	1	0.045	3	3	1.105	5	1	0	1	5	1.43	1	5	0.945	5	1	6.345	2	4	1.885
110015	1	155	2	2	52	1	0	3	120	1	0	0	31.3	4	89	45	4	45	4	31	1	0.975	4	2	1.43	5	1	2.77	5	1	0.17	3	3	3.93	5	1	0	1	5	9.09	5	1	0	1	5	27.56	5	1	0.85
110016	2	154	2	1	29	4	0	3	60	1	0	0	19.7	2	69.5	46	4	32	1	48	4	0	1	5	0.025	5	1	0.685	3	3	0	1	5	0.305	4	2	0.745	5	1	8.08	5	1	1.09	5	1	19.56	4	2	0.9
110018	1	157	2	1	20	3	0	2	120	1	0	0	17.2	1	69.9	46	4	34	1	48	4	0	1	5	0.285	5	1	0.945	4	2	0.225	3	3	0	1	5	0.51	5	1	6.93	4	2	0.47	4	2	36.94	5	1	2.4
110023	2	151	2	3	62	3	0	3	600	1	0	0	28.1	3	89.5	38	2	42	3	34	1	0.375	3	3	0.01	5	1	1.815	5	1	0.045	3	3	0	1	5	0.31	4	2	3.035	2	4	0	1	5	10.925	3	3	1.62
110027	2	163	2	1	22	3	0	2	360	3	0	0	24.8	2	81.9	35	1	49	4	41	3	1.545	5	1	0	4	2	0.28	1	5	0	1	5	0	1	5	0	1	5	1.56	1	5	0	1	5	6.73	2	4	0.685
110029	2	168	1	2	42	1	0	1	600	1	0	0	31.9	4	106.9	48	4	38	2	42	3	0.035	2	4	0	5	1	0.62	3	3	0.46	4	2	0.225	4	2	3.155	5	1	7.955	5	1	0.405	4	2	14.625	3	3	0.59
110030	2	149	2	1	27	4	0	3	120	1	0	0	21.3	2	77.6	37	2	37	2	45	4	0	1	5	0.835	5	1	0.65	3	3	0	1	5	0	1	5	0.99	5	1	3.38	2	4	0.445	4	2	3.34	1	5	1.275
110035	2	159	2	1	27	3	0	3	360	3	0	0	53.7	4	123.9	42	3	30	1	50	4	0	1	5	0	5	1	0.825	3	3	0	1	5	0	1	5	0.9	5	1	5.31	3	3	1.24	5	1	24.94	5	1	1.5
110036	2	166	2	2	50	3	1	2	120	1	0	1	29.9	3	101.6	46	4	44	3	36	2	0.61	3	3	0.43	5	1	0.835	3	3	1.32	5	1	0.23	4	2	0.01	3	3	8.95	5	1	0	1	5	20.615	4	2	2.285
110037	2	154	1	3	69	4	0	2	480	1	0	0	39.2	4	121.1	42	3	40	2	34	1	1.925	5	1	1.075	4	2	1.46	4	2	1.705	5	1	0	1	5	1.47	5	1	4.785	3	3	0.165	2	4	14.735	3	3	0.11
110041	2	165	2	2	44	2	0	4	900	1	0	0	53.2	4	122.4	36	2	42	3	34	1	0	1	5	0.02	5	1	1.59	5	1	0.26	4	2	0	1	5	0	1	5	6.955	4	2	0.13	2	4	7.875	2	4	2.175
110042	1	165	2	3	62	2	0	3	300	1	0	0	34.8	4	101.9	37	2	47	4	31	1	1.64	5	1	0.325	4	2	0.345	2	4	0.205	3	3	0.22	4	2	0	1	5	1.285	1	5	0.025	2	4	12.19	3	3	0.75
110043	1	152	1	1	37	4	0	3	120	1	0	0	28.9	3	99.2	40	3	42	3	46	4	1.235	4	2	0	5	1	0.15	1	5	0	1	5	0	1	5	0	1	5	1.965	1	5	0.72	4	2	58.465	5	1	0.685
110045	2	153	2	3	69	3	0	3	300	1	0	1	34.7	4	114	51	4	57	4	37	2	0.88	4	2	0.625	5	1	1.105	4	2	4.965	5	1	0.935	4	2	0.02	4	2	1.555	1	5	0.185	3	3	4.195	1	5	0.225
110052	1	160	1	2	42	1	0	4	120	1	0	0	30.9	4	111.7	36	2	34	1	38	2	0.89	4	2	0.415	5	1	0.87	3	3	0	1	5	0	1	5	0	1	5	15.85	5	1	0.1	2	4	24	5	1	1.19
110054	2	149	1	2	44	2	0	3	300	2	0	0	29.4	3	97.5	40	3	38	2	44	4	0.2	3	3	1.1	5	1	0.835	3	3	0	1	5	0	1	5	0.065	4	2	4.725	3	3	0.245	3	3	13.41	3	3	0.495
110055	2	163	1	3	70	2	0	3	360	2	0	1	29.2	3	107.4	43	4	39	2	41	3	1.17	4	2	1.46	5	1	0.175	1	5	5.245	5	1	0	1	5	0	1	5	9.71	5	1	0.285	3	3	46.195	5	1	2.785
110056	2	168	1	3	63	3	0	4	120	3	0	0	28.5	3	96.8	40	3	50	4	32	1	2.815	5	1	2.3	4	2	2.35	5	1	1.005	4	2	0	1	5	0	1	5	2.32	1	5	0.165	2	4	13.155	3	3	1.1
110057	1	150	1	3	69	4	0	3	480	1	1	1	38.4	4	129.7	34	1	42	3	30	1	2.64	5	1	0	4	2	0.57	2	4	0	1	5	1.485	5	1	0	1	5	4.07	2	4	0.245	3	3	6.25	2	4	1.43
110059	2	169	1	1	38	3	0	4	180	1	0	0	25.5	3	95.8	47	4	45	4	29	1	4.33	5	1	1.2	4	2	3.165	5	1	3.415	5	1	3.24	5	1	0.52	5	1	0.74	1	5	0.52	4	2	14.46	3	3	2.27
110061	1	154	1	3	61	2	0	4	120	1	0	1	29.4	3	108.1	31	1	39	2	33	1	0	1	5	0.06	5	1	0.495	2	4	0	1	5	1.275	5	1	0	1	5	6.425	4	2	0	1	5	9.02	2	4	0.015
110062	1	164	2	2	40	4	0	1	360	1	0	0	25.8	3	95.5	34	1	36	1	42	3	0.065	2	4	0.015	5	1	0.405	2	4	0	1	5	0	1	5	0.06	4	2	5.315	3	3	0	1	5	12.915	3	3	1.115
110064	1	169	1	3	65	3	0	3	300	1	1	1	23.6	2	91.7	38	2	36	1	44	4	0.425	3	3	0.98	5	1	0.535	2	4	0	1	5	0	1	5	0.015	3	3	6.19	4	2	0.165	2	4	22.385	4	2	1.155
110067	2	164	1	1	25	3	0	4	120	3	0	0	22.8	2	85.4	44	4	44	3	34	1	0	1	5	0.545	5	1	2.905	5	1	0.755	4	2	1.77	5	1	0	1	5	7.275	4	2	0.245	3	3	22.905	4	2	1.895
110068	2	162	2	3	77	3	0	3	360	1	0	0	23.3	2	93.8	38	2	32	1	44	4	0.375	3	3	0.12	5	1	0.445	2	4	0	1	5	0	1	5	0.16	4	2	3.75	2	4	1.8	5	1	16.82	4	2	1.545
110070	2	164	2	2	41	3	1	3	360	3	1	0	40.2	4	126.8	40	3	34	1	46	4	0.655	3	3	0	5	1	0.305	2	4	0	1	5	0	1	5	0	1	5	5.79	4	2	1.14	5	1	33.545	5	1	0.405
110071	1	158	1	2	59	4	0	3	240	1	0	1	26.2	3	100	40	3	32	1	44	4	0.19	3	3	0	5	1	0.875	3	3	0	1	5	0	1	5	0	1	5	13.985	5	1	0.86	5	1	35.84	5	1	2.095
110079	2	163	2	2	54	4	0	4	540	1	0	1	37.2	4	106.9	46	4	40	2	46	4	0.295	3	3	0.015	5	1	0.175	1	5	1.25	5	1	0	1	5	1.49	5	1	4.095	2	4	1.195	5	1	13.47	3	3	0.67
110085	1	162	1	3	60	2	0	3	240	1	0	0	29.8	3	104.3	44	4	32	1	38	2	0.145	2	4	0.125	5	1	1.645	5	1	1.29	5	1	0	1	5	0.33	4	2	7.5	4	2	1.175	5	1	30.37	5	1	0.465
110088	2	154	1	1	30	2	0	1	480	1	0	0	44.6	4	127.8	38	2	38	2	32	1	0.275	3	3	1.04	5	1	1.435	4	2	0	1	5	5.95	5	1	0.095	4	2	5.555	3	3	0.165	2	4	11.445	3	3	0.625
110090	2	153	1	2	56	2	0	3	300	1	0	1	34.7	4	117.2	35	1	35	1	41	3	0	1	5	0.285	5	1	1.15	4	2	0	1	5	0	1	5	0	1	5	5.615	4	2	0.245	3	3	15.495	4	2	2.31
110102	1	169	2	2	45	1	0	3	180	1	0	0	35.6	4	109.2	38	2	36	1	38	2	0	1	5	2.47	5	1	2.22	5	1	0.145	3	3	0	1	5	0	1	5	13.255	5	1	0.135	2	4	52.105	5	1	3.41
110103	1	161	1	4	80	3	0	2	480	1	0	1	23	2	89.3	41	3	43	3	35	2	1.655	5	1	0.04	4	2	0.93	3	3	2.395	5	1	0	1	5	0.62	5	1	6.365	4	2	0	1	5	5.16	1	5	1.56
110107	2	157	2	3	72	4	0	3	360	3	0	1	30.9	4	109.9	35	1	39	2	41	3	0	1	5	0	5	1	1.32	4	2	0	1	5	0	1	5	0	1	5	3.49	2	4	0.095	2	4	39.77	5	1	0.555
110112	2	165	2	1	36	2	0	2	120	1	0	0	28.6	3	96.2	46	4	52	4	34	1	3.405	5	1	0.505	4	2	0.57	2	4	3.09	5	1	1.715	5	1	0.19	4	2	4.7	3	3	0	1	5	1.36	1	5	2.83
110114	2	163	2	2	44	3	0	1	300	1	0	1	27	3	85	40	3	48	4	32	1	1.35	4	2	0	5	1	2.39	5	1	1	4	2	0	1	5	0.045	4	2	2.085	1	5	0.085	2	4	1.93	1	5	1.65
110116	2	159	2	1	35	3	0	3	120	1	0	0	31.7	4	105.7	37	2	39	2	45	4	0	1	5	0	5	1	0.715	3	3	0	1	5	0	1	5	0	1	5	4.8	3	3	0.125	2	4	26.475	5	1	2.81
110117	2	163	1	1	24	4	0	3	300	2	0	0	19.6	2	77.3	33	1	37	2	45	4	0	1	5	0	5	1	0.04	1	5	0	1	5	0	1	5	0	1	5	5.975	4	2	0.25	3	3	9.1	2	4	2.32
110118	1	158	1	1	37	3	0	4	240	3	0	0	21.8	2	75	38	2	36	1	42	3	1.1	4	2	0	5	1	0.395	2	4	0	1	5	0	1	5	0	1	5	5.035	3	3	0.65	4	2	43.19	5	1	2.365
110123	2	166	2	1	28	3	0	3	360	1	1	0	43.3	4	131.2	36	2	34	1	42	3	0	1	5	0	5	1	1.04	4	2	0	1	5	0	1	5	0	1	5	8.54	5	1	0.195	3	3	18.44	4	2	1.615
110125	2	158	2	3	60	2	0	3	120	1	0	0	32.5	4	100.5	45	4	53	4	33	1	0.67	4	2	0.16	5	1	1.44	4	2	0.44	4	2	0.135	4	2	0	1	5	4.535	3	3	0	1	5	10.17	3	3	1.34
110127	2	161	2	2	48	2	0	2	120	1	0	0	27.3	3	87.2	46	4	44	3	42	3	0	1	5	0	5	1	1.665	5	1	0	1	5	2.315	5	1	0	1	5	2.885	2	4	0.92	5	1	27.33	5	1	0.325
110128	2	150	1	2	48	3	0	2	300	3	1	0	31.7	4	103.2	51	4	41	3	35	2	1.9	5	1	0.62	4	2	0.965	4	2	3.11	5	1	1.585	5	1	0.99	5	1	7.615	4	2	0.285	3	3	113.26	5	1	3.3
110129	1	171	1	2	52	4	0	3	120	2	0	1	42.7	4	139.6	34	1	44	3	34	1	2.74	5	1	1.315	4	2	0.235	1	5	0.45	4	2	0	1	5	0	1	5	3.57	2	4	0	1	5	13.245	3	3	0.005
110130	2	149	2	2	54	3	0	2	240	1	0	1	27.7	3	97.2	45	4	49	4	29	1	1.305	4	2	1.48	5	1	1.32	4	2	1.465	5	1	5.805	5	1	0.06	4	2	4.7	3	3	0	1	5	6.205	2	4	0.26
110131	2	157	1	3	69	4	0	3	360	3	0	0	19.1	2	79.1	40	3	36	1	38	2	0.265	3	3	0.025	5	1	0.42	2	4	0	1	5	1.985	5	1	0.31	4	2	5.115	3	3	0.25	3	3	19.425	4	2	0.3
110134	1	165	1	2	49	3	0	3	960	1	0	1	25.4	3	102.8	40	3	32	1	46	4	0.335	3	3	0	5	1	0.58	2	4	0	1	5	0	1	5	0.035	4	2	5.275	3	3	2.055	5	1	20.075	4	2	0.755
110136	2	156	1	1	38	3	0	2	480	3	0	0	23	2	82	37	2	37	2	37	2	0.58	3	3	0.42	5	1	0.41	2	4	0.385	4	2	0	1	5	0	1	5	10.005	5	1	0	1	5	41.105	5	1	1.615
110137	2	151	1	2	52	2	0	3	240	1	0	0	24.5	2	92.5	44	4	44	3	34	1	0.5	3	3	0.385	5	1	0.8	3	3	2	5	1	0.27	4	2	0	1	5	7.705	5	1	0	1	5	42.07	5	1	0.93
110139	3	156	1	2	41	2	0	3	480	1	1	1	36.3	4	123.9	41	3	33	1	43	4	0	1	5	0	5	1	0.49	2	4	0	1	5	1.855	5	1	0.41	4	2	8.97	5	1	0.385	3	3	22.565	4	2	2.86
110144	1	158	2	2	50	2	0	1	120	1	1	0	29.8	3	86	39	2	47	4	37	2	1.995	5	1	0.21	4	2	2.12	5	1	0	1	5	0	1	5	0.56	5	1	0.585	1	5	0	1	5	0.48	1	5	0.515
110151	2	169	2	3	63	2	0	3	600	1	1	1	32.8	4	110	34	1	46	4	34	1	3.36	5	1	1.005	4	2	1.505	4	2	0	1	5	0	1	5	0	1	5	1.97	1	5	0.265	3	3	2.615	1	5	0
110153	2	154	1	3	70	2	0	4	120	1	0	0	23.4	2	88	37	2	45	4	27	1	1.97	5	1	2.045	4	2	2.44	5	1	1.355	5	1	0	1	5	0	1	5	3.89	2	4	0.76	4	2	3.38	1	5	1.54
110159	1	165	1	2	45	3	0	3	180	3	0	0	22.8	2	85	45	4	43	3	39	3	2.675	5	1	0	4	2	1.185	4	2	0.775	4	2	0	1	5	2.17	5	1	2.915	2	4	0	1	5	27.065	5	1	2.445
110161	1	172	2	2	52	4	0	3	600	1	0	0	35.2	4	107.8	39	2	41	3	45	4	0.045	2	4	0	5	1	0.605	3	3	0	1	5	0	1	5	0	1	5	4.24	3	3	0.125	2	4	31.19	5	1	0.58
110165	2	149	1	2	54	3	0	2	360	1	0	1	55	4	154.1	51	4	45	4	37	2	1.015	4	2	0.42	5	1	0.59	3	3	1.995	5	1	1.48	5	1	2.23	5	1	9.65	5	1	0.245	3	3	9.445	2	4	1.265
110168	1	159	2	2	54	4	0	3	360	1	1	1	31.1	4	95.1	35	1	39	2	43	4	0	1	5	0.65	5	1	0.62	3	3	0	1	5	0	1	5	0	1	5	0.82	1	5	0.245	3	3	31.885	5	1	1.485
110169	2	166	1	1	30	3	0	2	300	1	0	0	34.7	4	105.9	50	4	42	3	38	2	1.775	5	1	0	4	2	0.6	3	3	1.29	5	1	0.83	4	2	0.035	4	2	5.595	3	3	0.97	5	1	20.72	4	2	2.08
110171	2	152	2	1	22	4	0	2	180	2	0	0	21.3	2	75.2	32	1	42	3	30	1	0.875	4	2	0	5	1	0.38	2	4	0	1	5	0.82	4	2	0	1	5	3.045	2	4	0.11	2	4	8.2	2	4	0.815
110172	2	160	2	2	53	2	1	3	180	3	0	1	28.1	3	97.7	39	2	39	2	33	1	0.88	4	2	0	5	1	0.665	3	3	1.26	5	1	0	1	5	0	1	5	6.015	4	2	0.255	3	3	16.14	4	2	1.24
110174	2	169	1	1	25	2	0	1	240	1	0	0	26.8	3	88.8	47	4	35	1	37	2	0.155	2	4	0.68	5	1	1.15	4	2	6.005	5	1	0.61	4	2	1.74	5	1	11.185	5	1	1.42	5	1	13.34	3	3	2.63
110175	2	166	1	1	30	1	0	3	360	3	0	0	34.5	4	111.3	36	2	36	1	38	2	0.09	2	4	0	5	1	2.11	5	1	0	1	5	0	1	5	0	1	5	13.915	5	1	0	1	5	26.76	5	1	4.54
110178	2	168	2	2	57	3	1	2	120	1	0	1	25.4	3	89.5	45	4	47	4	35	2	1.415	4	2	1.08	5	1	1.605	5	1	2.47	5	1	0	1	5	0.075	4	2	4.08	2	4	0.05	2	4	13.915	3	3	0.605
110180	2	164	1	4	80	3	0	2	240	1	0	1	23.4	2	98.6	41	3	37	2	43	4	5.67	5	1	1.395	4	2	0.115	1	5	0.17	3	3	0	1	5	0.565	5	1	2.58	1	5	1.87	5	1	11.345	3	3	1.26
110182	2	159	2	3	61	3	0	3	180	1	0	1	48.6	4	129.8	42	3	36	1	44	4	0	1	5	0.6	5	1	0.9	3	3	1	4	2	0	1	5	0.3	4	2	4.375	3	3	1.75	5	1	13.635	3	3	0.4
110184	1	149	2	2	59	2	0	2	180	1	0	1	26.9	3	94.1	35	1	37	2	45	4	0	1	5	2.695	5	1	0.475	2	4	0	1	5	0	1	5	0.24	4	2	1.56	1	5	0.055	2	4	17.045	4	2	0.565
110186	1	158	2	1	27	4	1	3	840	1	0	0	31.9	4	98.1	43	4	41	3	41	3	0.845	4	2	0	5	1	0.09	1	5	0	1	5	3.75	5	1	0.01	3	3	8.57	5	1	0.175	2	4	10.015	3	3	0.91
110187	2	163	2	2	58	4	0	3	240	3	0	1	44	4	112.1	40	3	42	3	48	4	0	1	5	0	5	1	0.66	3	3	0	1	5	0	1	5	0	1	5	4.49	3	3	0.89	5	1	7.37	2	4	0.62
110188	1	172	2	3	63	4	0	3	180	1	1	1	28.3	3	99.5	44	4	44	3	46	4	0	1	5	0.245	5	1	0.555	2	4	0	1	5	2.16	5	1	0.025	4	2	2.575	1	5	0.27	3	3	20.05	4	2	0.64
110191	1	158	1	4	80	3	0	3	300	1	0	1	19.1	2	77.8	42	3	42	3	48	4	0	1	5	2.51	5	1	0.195	1	5	0	1	5	0.4	4	2	0.755	5	1	2.18	1	5	0.31	3	3	13.77	3	3	0.33
110196	2	172	1	3	67	4	0	3	420	1	0	1	28.2	3	101.2	41	3	41	3	49	4	0	1	5	0	5	1	0.64	3	3	0	1	5	0	1	5	0	1	5	3.1	2	4	0.725	4	2	24.045	5	1	0.035
110204	2	149	1	3	70	3	0	3	600	3	0	1	26.8	3	106.7	44	4	40	2	42	3	1.655	5	1	0	4	2	4.975	5	1	0	1	5	0	1	5	1.115	5	1	3.97	2	4	0.95	5	1	6.18	2	4	0.17
110206	2	163	1	1	37	2	0	2	360	3	0	0	32.9	4	113.5	39	2	37	2	43	4	0	1	5	0	5	1	0.38	2	4	0	1	5	0.34	4	2	0	1	5	2.775	2	4	2.315	5	1	80.44	5	1	4.97
110213	1	155	2	1	25	2	0	2	480	3	0	0	25.2	3	92.5	40	3	46	4	36	2	2.59	5	1	0.7	4	2	1.09	4	2	0.02	3	3	0	1	5	0	1	5	3.13	2	4	0	1	5	27.265	5	1	0.47
110214	1	163	2	1	32	4	0	1	180	3	0	0	20.8	2	71.2	40	3	32	1	44	4	0	1	5	0	5	1	0.49	2	4	0.32	4	2	0	1	5	0.715	5	1	8.51	5	1	0.375	3	3	14.29	3	3	3.54
110217	1	156	2	3	60	2	0	4	480	1	0	0	26.6	3	97	44	4	48	4	38	2	0.6	3	3	1.56	5	1	1.125	4	2	2.28	5	1	0	1	5	1.085	5	1	5.35	3	3	0	1	5	3.84	1	5	1.885
110218	1	156	2	1	28	2	1	3	600	1	0	1	23.5	2	83.5	47	4	39	2	47	4	0.285	3	3	0	5	1	0.01	1	5	0	1	5	1.455	5	1	0.27	4	2	2.91	2	4	2.655	5	1	35.79	5	1	1.74
110223	1	151	1	3	71	3	0	4	360	1	0	1	31.1	4	112.6	39	2	39	2	33	1	1.845	5	1	0.5	4	2	0.855	3	3	1.935	5	1	0	1	5	0.87	5	1	3.08	2	4	0	1	5	22.14	4	2	1.975
110224	2	160	2	1	34	1	0	2	300	1	0	0	36.2	4	115.3	34	1	36	1	42	3	0.625	3	3	0.16	5	1	0.1	1	5	0	1	5	0	1	5	0	1	5	9.805	5	1	0	1	5	21.195	4	2	1.785
110226	2	157	2	1	26	4	0	4	480	3	0	0	29.4	3	94.2	40	3	36	1	36	2	1.41	4	2	0.065	5	1	0.305	2	4	1.55	5	1	0	1	5	0.015	3	3	2.375	1	5	2.055	5	1	24.345	5	1	1.92
110228	1	164	1	2	44	4	0	2	180	3	0	1	36.1	4	118.7	44	4	52	4	32	1	0	1	5	1.025	5	1	1.57	5	1	7.995	5	1	3.38	5	1	0	1	5	5.38	3	3	0	1	5	12.66	3	3	0.17
110234	1	160	2	2	40	4	0	3	480	1	0	1	35.8	4	119	32	1	38	2	38	2	0	1	5	0.42	5	1	0.095	1	5	0.645	4	2	0	1	5	0	1	5	2.18	1	5	0.745	4	2	13.085	3	3	0.12
110235	1	169	1	2	41	2	0	3	30	1	1	0	31.6	4	112.7	35	1	39	2	39	3	0.585	3	3	0.035	5	1	0.27	1	5	0.18	3	3	0	1	5	0	1	5	5.565	3	3	0.535	4	2	5.945	2	4	0.08
110236	2	169	1	1	39	2	0	3	300	1	0	0	22.2	2	82.8	29	1	39	2	35	2	0	1	5	1.535	5	1	1.505	4	2	0	1	5	0	1	5	0	1	5	3.39	2	4	0.36	3	3	0.935	1	5	0.655
110240	1	161	1	1	37	1	0	3	360	1	1	0	35.4	4	111.6	46	4	40	2	36	2	0	1	5	0.415	5	1	2.345	5	1	0.58	4	2	5.895	5	1	0.02	4	2	21.545	5	1	0	1	5	26.625	5	1	5.975
110247	1	160	2	1	31	2	0	2	600	1	0	0	37.4	4	111.8	34	1	40	2	38	2	1.315	4	2	0.25	5	1	0.3	2	4	0	1	5	0	1	5	0	1	5	4.48	3	3	0.6	4	2	3.8	1	5	0.095
110248	2	152	2	1	29	2	0	4	20	1	0	0	23.1	2	87.3	35	1	39	2	45	4	0	1	5	0	5	1	0.345	2	4	0	1	5	0	1	5	0	1	5	5.305	3	3	0.13	2	4	17.32	4	2	1.91
110250	2	166	1	1	34	1	0	4	360	3	0	1	40.9	4	130.1	31	1	45	4	39	3	0.19	3	3	0.075	5	1	0.04	1	5	0	1	5	0	1	5	0	1	5	3.175	2	4	0	1	5	2.29	1	5	0.355
110251	2	171	2	3	60	4	0	3	240	3	0	1	24.5	2	92.5	40	3	36	1	46	4	0	1	5	0	5	1	0.99	4	2	0	1	5	0	1	5	0.495	5	1	3.48	2	4	0.58	4	2	14.165	3	3	0.115
110252	1	165	1	3	70	2	0	3	120	3	0	0	21.5	2	89.3	39	2	39	2	47	4	0	1	5	0	5	1	0.74	3	3	0	1	5	0	1	5	0	1	5	5.95	4	2	0.89	5	1	7.91	2	4	0.07
110265	2	170	1	2	42	1	0	2	600	1	0	1	25.9	3	92.5	48	4	40	2	44	4	0	1	5	0	5	1	0.725	3	3	0.245	4	2	0.93	4	2	0	1	5	9.315	5	1	0.87	5	1	43.405	5	1	1.24
110266	2	160	2	1	29	4	0	3	600	1	0	1	34.1	4	108.4	39	2	35	1	37	2	1.09	4	2	0	5	1	0.93	3	3	0.2	3	3	0	1	5	0.62	5	1	5.79	4	2	0	1	5	19.95	4	2	0.5
110272	2	167	1	2	45	1	0	4	300	1	0	0	27.2	3	103.5	36	2	42	3	38	2	1.59	5	1	0	4	2	0.92	3	3	0	1	5	0	1	5	0	1	5	3.62	2	4	0.19	3	3	10.92	3	3	1.245
110273	1	164	2	3	75	3	1	3	180	1	1	1	35.2	4	112.7	45	4	37	2	41	3	0	1	5	0.155	5	1	3.945	5	1	1.705	5	1	0	1	5	0	1	5	9.305	5	1	0.79	5	1	30.305	5	1	0.695
110276	1	165	1	2	46	3	1	3	480	1	0	0	26.3	3	96.7	43	4	41	3	43	4	0.33	3	3	0.43	5	1	1.6	5	1	0	1	5	0	1	5	0.715	5	1	2.655	1	5	0.33	3	3	16.705	4	2	1.335
110279	2	154	2	3	70	2	1	3	240	1	0	0	36.8	4	113.7	47	4	53	4	31	1	1.7	5	1	2.34	4	2	1.645	5	1	0.385	4	2	1.105	5	1	0.025	4	2	4.125	2	4	0	1	5	9.33	2	4	1.29
110286	2	172	1	2	43	1	0	3	120	1	0	1	31	4	106.6	47	4	43	3	45	4	0.63	3	3	0	5	1	0.3	2	4	0	1	5	6.15	5	1	1.085	5	1	11.075	5	1	0	1	5	9.905	3	3	1.85
110287	1	149	1	3	68	3	0	2	720	1	0	0	26.5	3	97.3	46	4	52	4	32	1	0.21	3	3	0.8	5	1	2.905	5	1	2.48	5	1	0.155	4	2	0.05	4	2	2.595	1	5	0.1	2	4	7.52	2	4	1.28
110289	1	159	1	1	36	2	0	1	300	3	0	1	34.8	4	110	41	3	41	3	39	3	1.49	5	1	0	4	2	1.56	5	1	0	1	5	0	1	5	0	1	5	5.63	4	2	1.24	5	1	8.225	2	4	1.765
110291	2	155	1	3	64	3	0	3	180	3	0	1	30	4	109.2	40	3	38	2	36	2	0.885	4	2	0	5	1	0.68	3	3	0.345	4	2	0	1	5	0	1	5	10.595	5	1	0.255	3	3	18.905	4	2	3.045
110295	2	172	2	3	77	3	1	3	240	1	0	1	24.8	2	90.7	47	4	41	3	45	4	0	1	5	0.005	5	1	0.99	4	2	2.285	5	1	0	1	5	0.015	3	3	4.435	3	3	3.16	5	1	20.23	4	2	0.105
110296	2	160	1	2	48	4	0	3	720	3	0	0	20.8	2	76.2	30	1	40	2	42	3	0	1	5	0	5	1	0.22	1	5	0	1	5	0	1	5	0	1	5	2.54	1	5	0.405	4	2	2.08	1	5	0.39
110306	1	171	2	2	53	4	0	3	960	3	0	1	61.7	4	142.1	37	2	25	1	49	4	0	1	5	0.69	5	1	0.23	1	5	0	1	5	0	1	5	0.04	4	2	7.88	5	1	0.73	4	2	27.595	5	1	1.49
110307	1	167	1	1	27	3	0	3	120	3	0	0	23.6	2	87	35	1	35	1	39	3	0	1	5	0	5	1	0.43	2	4	0	1	5	0.09	4	2	0	1	5	8.56	5	1	0	1	5	61.2	5	1	2.735
110310	1	159	2	3	74	2	1	1	180	1	0	1	34.6	4	111.9	33	1	39	2	39	3	0.09	2	4	0.01	5	1	0.88	3	3	0	1	5	0	1	5	0	1	5	3.35	2	4	0.98	5	1	1.775	1	5	0.91
110311	2	158	2	3	79	3	0	2	600	1	0	1	22.3	2	91.1	42	3	50	4	32	1	3.59	5	1	0	4	2	1.635	5	1	2.23	5	1	0	1	5	0	1	5	1.865	1	5	1.73	5	1	3.49	1	5	1.52
110314	2	167	2	1	37	4	0	3	720	1	0	0	36.9	4	126.3	39	2	31	1	43	4	0	1	5	0.02	5	1	0.315	2	4	1	4	2	0	1	5	0.51	5	1	5.575	3	3	1.07	5	1	11.73	3	3	2.575
110318	2	172	1	3	61	4	0	2	120	2	0	0	27.2	3	96.7	31	1	45	4	41	3	0	1	5	1.345	5	1	0.555	2	4	0	1	5	0	1	5	0	1	5	2.27	1	5	0.13	2	4	0.605	1	5	0
110319	2	155	2	1	34	1	0	4	420	1	0	0	32.1	4	101.4	47	4	39	2	41	3	0.725	4	2	0.065	5	1	0.915	3	3	2.59	5	1	0	1	5	0.03	4	2	5.43	3	3	0.955	5	1	17.25	4	2	0.935
110321	2	151	1	2	46	3	0	3	240	1	0	1	31.3	4	107.9	37	2	31	1	47	4	0	1	5	0	5	1	0.515	2	4	0	1	5	0	1	5	0	1	5	8.695	5	1	1.52	5	1	17.75	4	2	3.34
110323	3	156	2	2	48	3	0	3	120	3	0	0	30.4	4	103.2	40	3	48	4	32	1	1.01	4	2	1.705	5	1	1.96	5	1	0.76	4	2	0	1	5	0.005	3	3	0.715	1	5	0.27	3	3	2.155	1	5	0.405
110328	2	158	1	3	63	3	0	4	120	3	0	0	27.8	3	98.5	35	1	33	1	43	4	0	1	5	0	5	1	0.895	3	3	0	1	5	0	1	5	0	1	5	5.465	3	3	0.61	4	2	30.045	5	1	0.925
110332	3	156	2	2	49	4	0	2	300	1	0	1	46.2	4	163.7	36	2	46	4	34	1	3.17	5	1	1.175	4	2	0.18	1	5	1.265	5	1	0	1	5	0	1	5	1.49	1	5	0.22	3	3	9.225	2	4	0.84
110341	1	157	1	2	49	2	0	3	120	3	0	0	24.5	2	85.2	37	2	47	4	39	3	0.65	3	3	0.015	5	1	0.145	1	5	1	4	2	0	1	5	0	1	5	5.65	4	2	0	1	5	4.865	1	5	0.735
110342	1	165	2	1	34	4	0	4	300	1	0	0	31.9	4	96.2	45	4	41	3	39	3	0.145	2	4	0.525	5	1	2.055	5	1	1.925	5	1	0	1	5	0.085	4	2	5.615	4	2	0	1	5	30.255	5	1	0.36
110347	2	168	1	1	32	2	0	4	480	1	0	0	30.3	4	104	31	1	29	1	41	3	0	1	5	0.75	5	1	0.4	2	4	0	1	5	0	1	5	0	1	5	13.915	5	1	0.665	4	2	11.295	3	3	5.16
110350	2	158	2	3	67	1	1	1	360	1	0	1	35.7	4	113.4	46	4	42	3	42	3	0	1	5	0.02	5	1	0.55	2	4	1.835	5	1	1.065	4	2	0	1	5	7.83	5	1	0.745	4	2	23.475	4	2	0.855
110351	2	160	1	2	49	3	0	3	180	1	0	1	29.1	3	108	32	1	40	2	34	1	0.505	3	3	0.06	5	1	1.105	4	2	0	1	5	0	1	5	0	1	5	11.78	5	1	0	1	5	1.86	1	5	1.715
110353	1	164	1	3	71	2	0	4	20	3	1	0	26.7	3	102.4	37	2	47	4	35	2	0.52	3	3	1.365	5	1	0.84	3	3	0.91	4	2	0	1	5	0	1	5	3.435	2	4	0.33	3	3	2.685	1	5	0.035
110359	1	167	2	3	65	4	0	3	240	1	1	1	36.1	4	120.6	43	4	37	2	49	4	0	1	5	0.19	5	1	0	1	5	0.85	4	2	0	1	5	0.715	5	1	3.705	2	4	0.995	5	1	11.73	3	3	0.575
110366	2	166	1	3	61	4	0	3	420	3	0	0	19.9	2	81.3	43	4	39	2	43	4	0.585	3	3	0.1	5	1	0.28	1	5	0	1	5	5.335	5	1	0	1	5	6.31	4	2	1.435	5	1	21.255	4	2	0.61
110368	2	157	2	4	80	4	0	3	180	1	0	1	30.3	4	100.7	48	4	36	1	46	4	0.55	3	3	0	5	1	1.15	4	2	0.23	3	3	0	1	5	1.115	5	1	4.52	3	3	0.84	5	1	27.06	5	1	0.485
110372	2	169	1	3	78	3	0	3	300	3	1	1	31.8	4	113.3	29	1	35	1	41	3	0	1	5	0.42	5	1	0.06	1	5	0	1	5	0	1	5	0	1	5	1.38	1	5	2.075	5	1	8.315	2	4	1.96
110374	1	168	2	2	45	4	0	2	600	3	0	1	49.7	4	146.8	38	2	34	1	42	3	0.57	3	3	0.38	5	1	0.7	3	3	0	1	5	0	1	5	0.025	4	2	3.225	2	4	0.215	3	3	39.16	5	1	0.41
110376	1	159	2	1	37	1	1	2	480	3	0	0	23.9	2	82.8	42	3	48	4	38	2	0.295	3	3	0.015	5	1	1.48	4	2	0	1	5	0.875	4	2	0.07	4	2	2.505	1	5	0.26	3	3	3.01	1	5	0.27
110378	2	161	2	2	44	1	0	4	360	1	0	0	49.1	4	135.2	46	4	48	4	36	2	0.045	2	4	1.935	5	1	2.36	5	1	0.655	4	2	0.495	4	2	0.405	4	2	3.685	2	4	0	1	5	22.65	4	2	1.1
110379	2	154	2	1	20	3	0	1	600	1	0	0	23.4	2	82.2	45	4	47	4	45	4	1.32	4	2	0	5	1	0.35	2	4	0.18	3	3	0	1	5	0	1	5	10.465	5	1	0	1	5	15.715	4	2	0.53
110380	1	150	1	1	21	4	0	1	360	3	0	0	18.2	1	72.2	37	2	29	1	41	3	0	1	5	0	5	1	0.615	3	3	0.11	3	3	0	1	5	0.21	4	2	9.25	5	1	0.835	5	1	7.02	2	4	1.95
110381	1	158	2	2	40	2	1	3	240	3	0	0	42.8	4	133.4	34	1	38	2	38	2	0	1	5	0	5	1	0.54	2	4	0	1	5	0.365	4	2	0	1	5	7.2	4	2	0	1	5	22.76	4	2	1.545
110386	1	165	2	3	75	3	1	3	240	3	0	0	25.9	3	94.1	46	4	36	1	50	4	0	1	5	0.13	5	1	0.225	1	5	2.115	5	1	0	1	5	0.495	5	1	3.255	2	4	1.025	5	1	31.345	5	1	0.485
110387	1	162	1	2	54	2	0	3	180	1	1	1	42.8	4	132.8	38	2	40	2	40	3	0	1	5	2.72	5	1	0.365	2	4	1.62	5	1	0	1	5	0.01	3	3	8.93	5	1	0.135	2	4	4.635	1	5	1.39
110389	2	150	1	3	70	3	0	4	480	1	0	1	25.5	3	93.7	38	2	38	2	38	2	3.36	5	1	0.67	4	2	0.42	2	4	0.165	3	3	0	1	5	0.805	5	1	4.085	2	4	0.165	2	4	13.475	3	3	1.595
110390	1	166	1	3	61	2	0	2	180	1	0	1	30.1	4	102.5	37	2	37	2	35	2	0.77	4	2	0.805	5	1	3.155	5	1	0	1	5	0	1	5	0.475	5	1	1.22	1	5	0.195	3	3	14.92	3	3	1.365
110391	2	165	2	1	33	1	1	4	240	1	0	0	26.2	3	82.7	36	2	42	3	28	1	2.415	5	1	3.055	4	2	3.415	5	1	0	1	5	0.645	4	2	0.425	4	2	2.38	1	5	0.355	3	3	0.585	1	5	4.195
110394	1	159	1	2	40	2	0	1	120	1	0	0	24.4	2	89.8	44	4	44	3	40	3	0.26	3	3	0.435	5	1	0.715	3	3	0	1	5	1.94	5	1	0	1	5	5.245	3	3	0.295	3	3	24.635	5	1	0.32
110396	1	162	1	2	47	1	0	3	360	3	0	0	29	3	100.4	46	4	40	2	44	4	0	1	5	0	5	1	1.01	4	2	0	1	5	5.905	5	1	0	1	5	9.885	5	1	1.66	5	1	16.9	4	2	0.75
110399	2	157	1	1	36	2	0	3	240	3	0	0	18.1	1	76	35	1	33	1	37	2	0.165	2	4	0.045	5	1	5.065	5	1	0	1	5	0	1	5	0	1	5	5.63	4	2	3.225	5	1	12.325	3	3	5.025
110405	2	162	1	2	52	2	0	3	240	1	0	1	30.6	4	99	38	2	42	3	34	1	1.92	5	1	1.325	4	2	0.495	2	4	0	1	5	1.45	5	1	0.165	4	2	5.05	3	3	0	1	5	8.885	2	4	3
110406	1	152	2	1	31	4	0	3	720	1	0	0	51.9	4	121.4	40	3	40	2	38	2	2.015	5	1	0.835	4	2	0.335	2	4	1	4	2	0	1	5	0.015	3	3	7.795	5	1	0	1	5	10.705	3	3	0.045
110409	1	155	2	2	52	3	0	2	600	3	0	1	27.7	3	92.8	37	2	47	4	41	3	0	1	5	0.125	5	1	0.11	1	5	2.29	5	1	0	1	5	0	1	5	0.515	1	5	0.535	4	2	5.36	1	5	1.19
110410	2	150	2	3	65	4	0	3	480	3	1	1	31.5	4	106.2	34	1	40	2	46	4	0	1	5	0	5	1	0.095	1	5	0	1	5	0	1	5	0	1	5	2.55	1	5	0.06	2	4	33.595	5	1	0.335
110411	2	167	2	1	39	3	1	3	300	1	1	0	45.1	4	135.5	45	4	41	3	45	4	0	1	5	0.005	5	1	0.985	4	2	0	1	5	0.9	4	2	0	1	5	4.595	3	3	1.005	5	1	31.975	5	1	0.79
110415	1	155	1	2	50	2	0	3	480	1	0	0	26.3	3	95.8	49	4	59	4	31	1	2.995	5	1	4.085	4	2	2.52	5	1	6.265	5	1	4.225	5	1	0	1	5	2.29	1	5	0.48	4	2	3.96	1	5	0.875
110418	2	166	2	3	62	1	1	3	240	1	1	1	37.1	4	122.4	29	1	45	4	39	3	0.13	2	4	0.49	5	1	0.05	1	5	0	1	5	0	1	5	0	1	5	2.135	1	5	0	1	5	5.07	1	5	1.115
110419	1	152	2	1	35	4	0	4	120	3	0	0	31.7	4	96.8	37	2	39	2	39	3	0.35	3	3	0.135	5	1	1.185	4	2	0	1	5	0	1	5	0	1	5	4.17	3	3	0.94	5	1	8.705	2	4	1.275
110421	2	168	2	3	74	3	0	3	720	1	1	1	33.5	4	105.5	50	4	48	4	36	2	2.865	5	1	0.475	4	2	0.655	3	3	2.505	5	1	2.135	5	1	0.215	4	2	4.855	3	3	0.02	2	4	19.6	4	2	1.115
110422	1	163	1	2	47	4	0	3	180	1	0	0	33.5	4	103.8	33	1	41	3	43	4	0.13	2	4	0	5	1	0.13	1	5	0	1	5	0	1	5	0	1	5	1.525	1	5	0.67	4	2	9.79	2	4	0.115
110425	1	163	2	1	31	2	0	1	300	1	1	0	27.4	3	93.9	48	4	52	4	40	3	1.285	4	2	0	5	1	1.165	4	2	0	1	5	1.23	5	1	0	1	5	6.85	4	2	0.195	3	3	6.555	2	4	0.78
110426	2	159	1	3	62	3	0	3	420	1	0	0	25.9	3	99.2	31	1	39	2	37	2	2.355	5	1	0.025	4	2	0.195	1	5	0	1	5	0	1	5	0	1	5	4.13	2	4	0.245	3	3	8.73	2	4	1.725
110427	2	151	2	1	28	2	0	3	600	3	0	0	33.6	4	103	31	1	35	1	39	3	0.27	3	3	0	5	1	0	1	5	0	1	5	0	1	5	0.495	5	1	1.14	1	5	0	1	5	13.655	3	3	3.305
110431	2	171	2	3	65	3	0	4	120	1	0	0	21.4	2	84.3	35	1	49	4	37	2	0	1	5	1.11	5	1	1.04	4	2	0.17	3	3	0	1	5	0	1	5	1.93	1	5	0	1	5	9.4	2	4	1.07
110434	2	154	1	2	53	1	0	3	960	1	1	1	42.3	4	136	45	4	39	2	35	2	0.75	4	2	0.415	5	1	1.89	5	1	1.46	5	1	0	1	5	0	1	5	8.225	5	1	1.475	5	1	18.045	4	2	1.425
110438	3	156	2	3	61	2	0	2	300	1	0	0	33.4	4	99.2	41	3	41	3	39	3	0.06	2	4	0.705	5	1	1.05	4	2	0.41	4	2	0	1	5	0	1	5	2.75	2	4	0.9	5	1	18.145	4	2	0.47
110440	2	170	1	4	80	3	1	2	240	1	1	1	32.7	4	116.5	42	3	38	2	42	3	1.615	5	1	1.615	4	2	0.24	1	5	0.5	4	2	0	1	5	0.775	5	1	3.595	2	4	0.355	3	3	20.835	4	2	1.3
110442	1	151	2	1	38	2	0	3	60	1	1	1	28.4	3	104.2	34	1	32	1	38	2	0.65	3	3	0.75	5	1	0.66	3	3	0	1	5	0	1	5	0.855	5	1	3.79	2	4	0.665	4	2	9.025	2	4	1.525
110446	2	158	1	2	56	3	0	2	420	1	0	1	30.9	4	101	43	4	37	2	37	2	0.045	2	4	0.22	5	1	2.325	5	1	4.58	5	1	0	1	5	0	1	5	8.145	5	1	1.82	5	1	18.22	4	2	2
110449	1	167	2	2	53	3	1	3	600	1	1	1	45.1	4	113	36	2	36	1	40	3	0	1	5	0.43	5	1	3.325	5	1	0	1	5	0	1	5	0	1	5	4.095	2	4	0.995	5	1	17.09	4	2	1.455
110450	2	161	1	1	39	1	0	1	360	1	0	0	29.1	3	100.1	38	2	32	1	42	3	0	1	5	0	5	1	2.31	5	1	0	1	5	0	1	5	0	1	5	13.33	5	1	1.015	5	1	20.645	4	2	1.39
110453	2	156	2	3	69	2	0	3	120	1	0	1	31.1	4	99.6	39	2	35	1	41	3	0	1	5	0.91	5	1	0.305	2	4	0	1	5	2.645	5	1	0.495	5	1	5.49	3	3	0.845	5	1	3.025	1	5	0.605
110457	2	166	1	1	29	3	0	2	540	1	0	1	34.5	4	110.6	36	2	42	3	28	1	0.235	3	3	0	5	1	2.9	5	1	0	1	5	2.705	5	1	0	1	5	10.62	5	1	0	1	5	5.65	2	4	0.735
110460	2	161	2	1	31	3	0	2	240	3	0	0	26.6	3	86	47	4	45	4	33	1	0.755	4	2	0.735	5	1	0.695	3	3	2	5	1	3.675	5	1	0.065	4	2	7.21	4	2	0	1	5	16.31	4	2	2.215
110461	2	156	1	2	50	3	0	2	60	3	0	0	23.2	2	91.3	40	3	42	3	44	4	0	1	5	0	5	1	0.555	2	4	0.275	4	2	0	1	5	0	1	5	10.69	5	1	0	1	5	21.515	4	2	3.15
110464	2	165	2	2	47	3	1	4	180	1	0	0	21.7	2	86.4	43	4	47	4	35	2	0.96	4	2	0.26	5	1	0.295	2	4	0.73	4	2	1.035	4	2	0.02	4	2	1.955	1	5	0.45	4	2	2.69	1	5	0.315
110467	2	157	2	1	33	4	0	1	300	1	0	0	33.1	4	91.7	40	3	32	1	42	3	0.36	3	3	0	5	1	1.2	4	2	0	1	5	0	1	5	0.81	5	1	10.74	5	1	0.43	4	2	8.015	2	4	1.76
110474	1	158	2	2	56	4	0	2	600	1	0	0	33.8	4	113.6	32	1	32	1	42	3	0	1	5	0	5	1	0.42	2	4	0	1	5	0	1	5	0	1	5	5.555	3	3	0.39	3	3	27.805	5	1	0.895
110477	2	152	1	1	23	4	0	3	720	3	0	0	29.1	3	94.5	34	1	42	3	36	2	0	1	5	0	5	1	0.325	2	4	0	1	5	1.61	5	1	0	1	5	3.225	2	4	0	1	5	22.275	4	2	0.565
110488	1	156	1	3	71	4	0	3	480	1	1	1	37.9	4	127.7	32	1	42	3	38	2	0.75	4	2	0.59	5	1	0.23	1	5	0	1	5	0	1	5	0.01	3	3	2.36	1	5	0.135	2	4	4.055	1	5	0.025
110492	2	163	2	1	39	4	0	3	240	3	0	0	30.7	4	97.3	44	4	42	3	52	4	0	1	5	0	5	1	0.095	1	5	0.02	3	3	0	1	5	0.265	4	2	0.6	1	5	1.58	5	1	14.64	3	3	0.21
110494	1	160	1	2	49	4	0	3	120	3	0	1	27.6	3	101.2	45	4	29	1	45	4	2.53	5	1	0.05	4	2	0.1	1	5	0.405	4	2	0	1	5	1.29	5	1	7.86	5	1	1.93	5	1	35.475	5	1	1.05
110495	2	149	2	2	54	3	0	3	540	1	0	0	62.1	4	152.9	36	2	42	3	40	3	2.48	5	1	0.185	4	2	0.34	2	4	0	1	5	0	1	5	0	1	5	3.26	2	4	0.705	4	2	6.765	2	4	0.57
110498	3	156	2	2	54	2	0	1	120	1	0	0	26.1	3	88.2	32	1	46	4	24	1	1.385	4	2	1.185	5	1	3.04	5	1	0	1	5	0.315	4	2	0	1	5	2.17	1	5	0	1	5	7.605	2	4	2.57
110503	2	158	2	1	34	3	0	1	60	3	0	0	33.9	4	109.8	38	2	42	3	40	3	0.495	3	3	0	5	1	0.215	1	5	1	4	2	0	1	5	0.015	3	3	5.41	3	3	0	1	5	11.165	3	3	1.305
110506	1	151	1	3	65	3	0	2	480	1	1	0	22.3	2	91.4	37	2	53	4	29	1	1.31	4	2	0.02	5	1	3.07	5	1	0.615	4	2	0	1	5	0	1	5	1.67	1	5	0	1	5	5.095	1	5	0.86
110508	2	165	2	3	61	4	0	3	360	1	0	1	25.2	3	84.3	33	1	41	3	35	2	0.04	2	4	1.28	5	1	0.415	2	4	0.5	4	2	0	1	5	0.01	3	3	1.76	1	5	0.165	2	4	6.625	2	4	0.44
110509	2	152	1	3	60	3	0	3	60	1	0	0	26	3	98.8	38	2	28	1	42	3	0	1	5	0.525	5	1	2.69	5	1	0	1	5	0	1	5	1.085	5	1	16.375	5	1	0.585	4	2	13.13	3	3	2.82
110510	1	150	2	2	59	4	0	4	10	1	1	1	31.1	4	97.5	39	2	37	2	35	2	0.53	3	3	1.835	5	1	0.72	3	3	2.77	5	1	0	1	5	0.285	4	2	4.87	3	3	0	1	5	25.055	5	1	1.195
110511	2	152	2	1	23	4	0	2	720	1	1	0	43.3	4	112.2	37	2	37	2	39	3	0	1	5	0	5	1	0.615	3	3	0.745	4	2	0	1	5	0	1	5	5.99	4	2	0.47	4	2	13.825	3	3	2.155
110515	2	168	2	2	55	3	0	3	180	1	0	1	20.9	2	82.5	35	1	41	3	37	2	1.175	4	2	1.335	5	1	0.89	3	3	0	1	5	0	1	5	0	1	5	2.335	1	5	2.57	5	1	8.98	2	4	5.13
110520	1	154	1	1	25	1	0	4	300	1	0	0	23.8	2	80.4	36	2	40	2	30	1	0.835	4	2	0.465	5	1	0.655	3	3	0	1	5	4.405	5	1	0	1	5	7.465	4	2	0	1	5	22.115	4	2	3.5
110522	2	168	1	3	64	4	0	4	180	1	0	1	33.8	4	111.8	40	3	50	4	38	2	0	1	5	1.265	5	1	2.13	5	1	0	1	5	0.985	4	2	0	1	5	2.6	1	5	0.36	3	3	8.99	2	4	0.78
110524	1	155	1	2	58	4	0	2	480	1	1	1	33.2	4	110.2	36	2	42	3	32	1	1.76	5	1	0.88	4	2	1.265	4	2	0.1	3	3	0	1	5	0	1	5	5.245	3	3	0.65	4	2	4.995	1	5	1.055
110526	1	159	1	1	23	3	0	3	240	3	0	0	26.4	3	95.7	38	2	34	1	44	4	3.81	5	1	0	4	2	0.125	1	5	0	1	5	0	1	5	0.225	4	2	6.43	4	2	0	1	5	34.935	5	1	6.49
110527	1	150	2	1	39	4	0	2	20	1	0	0	38	4	115.7	37	2	45	4	39	3	1.015	4	2	0.095	5	1	0.66	3	3	0	1	5	0	1	5	0.01	3	3	2.06	1	5	0	1	5	12.145	3	3	0
110528	1	152	2	1	39	4	0	1	300	1	0	0	27.3	3	85	32	1	44	3	44	4	0	1	5	0.49	5	1	0.155	1	5	0	1	5	0	1	5	0	1	5	2.625	1	5	0.245	3	3	0.395	1	5	0.905
110531	2	150	2	3	68	4	0	3	360	1	1	1	36.9	4	123.3	37	2	49	4	35	2	0.91	4	2	0.075	5	1	0.29	2	4	0.29	4	2	0	1	5	0	1	5	3.75	2	4	0.015	2	4	3.625	1	5	0.285
110532	2	172	2	2	57	3	0	2	240	1	1	1	37.3	4	121.8	34	1	42	3	38	2	0.535	3	3	0.39	5	1	0.645	3	3	0	1	5	0	1	5	0	1	5	4.125	2	4	0.56	4	2	1.46	1	5	0.49
110540	1	162	2	1	28	2	0	4	540	1	0	0	24.3	2	97	47	4	49	4	45	4	1.29	4	2	0.005	5	1	0.39	2	4	0	1	5	0.45	4	2	0.31	4	2	3.195	2	4	0.08	2	4	11.665	3	3	0.35
110544	2	158	1	3	61	3	0	3	360	1	0	1	29.8	3	112.4	43	4	37	2	43	4	0	1	5	0.94	5	1	0.78	3	3	0	1	5	1.86	5	1	0.025	4	2	10.155	5	1	0	1	5	42.99	5	1	1.565
110545	2	163	1	1	37	3	0	3	180	1	0	1	42.9	4	140.2	43	4	39	2	43	4	0.275	3	3	0	5	1	0.08	1	5	2	5	1	0	1	5	0	1	5	8.74	5	1	1.76	5	1	12.425	3	3	0.58
110547	2	153	1	2	40	3	0	4	600	1	0	0	27.5	3	91.7	36	2	48	4	28	1	3.42	5	1	1.22	4	2	1.795	5	1	0.65	4	2	0	1	5	0	1	5	2.72	2	4	0	1	5	6.365	2	4	2.315
110548	2	166	2	2	55	1	1	3	120	3	0	1	36	4	115.8	43	4	49	4	43	4	0	1	5	0	5	1	0.25	1	5	0.59	4	2	0.125	4	2	0	1	5	1.655	1	5	0.05	2	4	31.905	5	1	0.545
110551	2	162	1	2	47	2	0	2	180	1	0	0	27.4	3	98.6	48	4	52	4	36	2	0.65	3	3	1.82	5	1	0.715	3	3	2.925	5	1	4.9	5	1	0	1	5	4.085	2	4	0.585	4	2	13.625	3	3	0.025
110552	1	161	2	1	34	1	0	3	720	1	0	0	33.5	4	100	52	4	48	4	36	2	0.93	4	2	0.255	5	1	1.08	4	2	2.595	5	1	3.665	5	1	0.015	3	3	10.005	5	1	0.26	3	3	14.835	3	3	1.745
110553	2	155	2	1	24	2	0	4	420	1	0	0	22.8	2	86.2	47	4	49	4	41	3	1.705	5	1	0.69	4	2	0.895	3	3	0	1	5	6.475	5	1	0	1	5	6.28	4	2	0.875	5	1	1.65	1	5	0.94
110560	2	165	1	1	31	2	0	2	180	3	0	1	31.4	4	113.1	45	4	43	3	39	3	0.295	3	3	0.515	5	1	0.98	4	2	0	1	5	3.2	5	1	0.015	3	3	7.415	4	2	0.135	2	4	20.735	4	2	0
110571	2	170	2	2	59	4	0	3	180	1	1	1	24.7	2	90.5	39	2	41	3	35	2	1.335	4	2	0	5	1	0.495	2	4	0	1	5	2.135	5	1	0	1	5	4.48	3	3	0.24	3	3	15.385	4	2	0.45
110573	1	157	1	3	61	3	0	3	480	1	0	1	24.1	2	97.2	40	3	32	1	50	4	0	1	5	1.395	5	1	0.355	2	4	0	1	5	0	1	5	0	1	5	8.395	5	1	1.73	5	1	32.68	5	1	1.02
110578	1	167	1	3	66	4	1	3	360	3	1	1	31.7	4	108.9	34	1	30	1	40	3	0.16	2	4	0	5	1	0.63	3	3	0	1	5	0	1	5	0	1	5	10.115	5	1	0.39	3	3	31.88	5	1	3.435
110579	2	152	1	2	48	4	0	1	120	1	0	1	37.5	4	117.5	40	3	42	3	38	2	1.58	5	1	1.5	4	2	2.13	5	1	0	1	5	0	1	5	0	1	5	2.78	2	4	0.835	5	1	9.935	3	3	0.735
110581	1	150	2	2	40	3	1	2	180	2	0	0	38.8	4	116.9	32	1	32	1	44	4	0	1	5	0	5	1	0	1	5	0	1	5	0	1	5	0.745	5	1	3.715	2	4	0	1	5	18.975	4	2	1.925
110588	2	171	2	3	65	4	0	2	240	3	0	1	31	4	98.5	40	3	54	4	32	1	0	1	5	0.2	5	1	3.595	5	1	0.49	4	2	0.71	4	2	0	1	5	0	1	5	0	1	5	7.37	2	4	0.225
110606	2	166	2	1	33	3	0	4	600	1	0	1	39	4	101.2	37	2	49	4	43	4	0	1	5	0.25	5	1	0.165	1	5	0	1	5	0.025	4	2	0	1	5	0.21	1	5	0.3	3	3	3.57	1	5	0.13
110608	1	167	1	3	60	2	0	3	120	2	1	1	42	4	135	36	2	40	2	40	3	0	1	5	1.045	5	1	1.57	5	1	0	1	5	0	1	5	0	1	5	8.465	5	1	0.26	3	3	2.365	1	5	0.66
110610	1	172	2	1	29	2	0	3	60	1	0	0	42	4	113.9	43	4	47	4	37	2	0.345	3	3	0.785	5	1	1.69	5	1	0	1	5	0.875	4	2	0	1	5	8.4	5	1	0	1	5	13.17	3	3	0.58
110611	1	149	2	3	67	3	0	3	360	1	0	0	28.7	3	101.2	36	2	44	3	36	2	2.175	5	1	0.32	4	2	1.345	4	2	0	1	5	0	1	5	1.99	5	1	1.9	1	5	0	1	5	3.95	1	5	1.295
110613	2	151	1	2	53	2	0	1	180	1	0	1	24.8	2	83.1	48	4	44	3	40	3	0.645	3	3	1.84	5	1	1.92	5	1	2.16	5	1	0	1	5	1.05	5	1	11.26	5	1	0	1	5	10.105	3	3	0.03
110614	1	159	1	2	44	1	0	1	600	1	0	0	27.8	3	98.1	40	3	46	4	34	1	0.51	3	3	0.29	5	1	4.465	5	1	0.29	4	2	0	1	5	0	1	5	8.5	5	1	0.06	2	4	3.35	1	5	1.05
110615	1	161	2	3	75	4	0	3	360	1	1	1	23.2	2	91.8	36	2	48	4	40	3	0.135	2	4	0	5	1	0.97	4	2	0	1	5	0	1	5	0	1	5	0.615	1	5	0.295	3	3	0.865	1	5	0.14
110617	1	152	1	3	75	3	0	3	420	1	0	0	23.5	2	95.8	41	3	45	4	33	1	0	1	5	0	5	1	0.88	3	3	2.005	5	1	2.795	5	1	0	1	5	6.43	4	2	0	1	5	19.645	4	2	3.34
110621	2	152	1	3	62	3	0	3	180	1	0	1	27.5	3	105	48	4	36	1	42	3	1.3	4	2	0	5	1	0.65	3	3	2	5	1	0	1	5	0.18	4	2	7.805	5	1	0.61	4	2	57.205	5	1	2.26
110624	2	154	1	2	43	2	0	3	30	1	0	0	27.3	3	95.5	27	1	39	2	37	2	0	1	5	0.83	5	1	0.475	2	4	0	1	5	0	1	5	0	1	5	4.17	3	3	0	1	5	1.42	1	5	0
110625	2	161	2	3	78	3	0	3	600	1	0	0	36.6	4	111.1	45	4	37	2	31	1	0.855	4	2	0.91	5	1	1.73	5	1	0.29	4	2	0.36	4	2	1.07	5	1	5.62	4	2	0.295	3	3	19.795	4	2	1.82
110626	2	168	2	1	33	1	0	2	90	1	0	0	35.7	4	105.6	50	4	44	3	34	1	0.65	3	3	0.36	5	1	2.59	5	1	1.985	5	1	1.395	5	1	0.015	3	3	7.68	4	2	0.85	5	1	9.86	3	3	0.535
110628	2	172	2	3	63	3	0	4	480	1	0	0	24.6	2	92.3	46	4	34	1	36	2	0	1	5	0.45	5	1	1.555	5	1	0.77	4	2	1.25	5	1	0.195	4	2	11.055	5	1	0.585	4	2	26.605	5	1	2.07
110629	2	163	2	4	80	3	0	3	600	1	0	1	25.6	3	86.5	46	4	40	2	32	1	1.3	4	2	0.905	5	1	1.285	4	2	0.5	4	2	1.595	5	1	1.26	5	1	1.135	1	5	1.015	5	1	23.185	4	2	1.455
110637	1	155	2	2	49	3	0	3	360	1	0	1	56.5	4	148.5	47	4	45	4	41	3	0	1	5	1.66	5	1	0.935	3	3	0.255	4	2	5.825	5	1	0.745	5	1	7.67	4	2	0	1	5	14.36	3	3	1.45
110639	2	171	1	2	52	3	0	2	1020	1	0	0	32.6	4	107.8	39	2	41	3	43	4	0	1	5	2.19	5	1	2.26	5	1	0	1	5	0	1	5	0.78	5	1	1.015	1	5	0.58	4	2	1.24	1	5	2.43
110640	2	155	2	2	59	3	0	2	720	3	0	1	32.2	4	118.5	39	2	43	3	47	4	0.07	2	4	0	5	1	0.38	2	4	0	1	5	0	1	5	0	1	5	0.725	1	5	1.36	5	1	12.185	3	3	0.04
110645	2	172	2	2	43	4	1	3	240	3	0	0	41.5	4	119.2	40	3	36	1	46	4	0.165	2	4	0	5	1	0.64	3	3	0	1	5	0	1	5	0.13	4	2	6.14	4	2	0.38	3	3	13.225	3	3	0.27
110651	1	166	1	3	63	4	0	3	180	3	1	0	26.1	3	97.5	31	1	41	3	43	4	0	1	5	0	5	1	0.09	1	5	0	1	5	0	1	5	0	1	5	1.585	1	5	0.34	3	3	7.705	2	4	0
110655	2	151	1	1	39	3	0	2	720	1	0	1	41.3	4	136.5	39	2	45	4	35	2	0.55	3	3	0	5	1	1.465	4	2	0	1	5	0.75	4	2	0	1	5	10.43	5	1	0	1	5	8.885	2	4	3.26
110663	1	149	1	2	59	3	0	3	480	3	1	1	29.9	3	103.4	32	1	34	1	38	2	0.505	3	3	0.11	5	1	0.34	2	4	0	1	5	0	1	5	0.01	3	3	6.155	4	2	0	1	5	10.84	3	3	3.7
110665	1	156	2	2	58	2	0	3	120	1	0	0	35.8	4	101.8	42	3	42	3	46	4	0.085	2	4	0.34	5	1	1.23	4	2	0	1	5	0	1	5	0.495	5	1	5.08	3	3	0.19	3	3	5.175	1	5	0.215
110669	1	160	1	1	30	4	0	3	240	3	0	0	36.3	4	113.5	39	2	41	3	41	3	1.065	4	2	0.92	5	1	0.26	1	5	0.175	3	3	0	1	5	0.05	4	2	2.38	1	5	0	1	5	39.755	5	1	1.755
110673	1	168	1	3	69	4	0	2	240	1	0	1	38.1	4	125.8	40	3	40	2	40	3	3.81	5	1	1.835	4	2	0.055	1	5	0.63	4	2	0	1	5	0.695	5	1	2.185	1	5	0.495	4	2	5.525	2	4	1.815
110674	2	161	1	2	44	2	0	2	720	1	1	1	35.4	4	128.1	40	3	46	4	36	2	2.66	5	1	0	4	2	0.405	2	4	2	5	1	0	1	5	0	1	5	3.47	2	4	0.93	5	1	4.74	1	5	0.765
110675	2	157	2	4	80	3	0	3	480	1	0	1	28.3	3	99.2	34	1	36	1	42	3	0	1	5	0.415	5	1	0.77	3	3	0	1	5	0	1	5	0	1	5	3.885	2	4	0.895	5	1	11.275	3	3	2.755
110678	1	156	1	1	36	3	0	4	60	3	0	0	19.3	2	79.6	35	1	31	1	39	3	2.305	5	1	0.66	4	2	0.29	2	4	0	1	5	0	1	5	0	1	5	14.335	5	1	0.37	3	3	65.01	5	1	6.13
110681	2	156	1	1	28	3	0	4	180	3	0	0	20.6	2	83.4	39	2	27	1	45	4	0	1	5	0.49	5	1	0.225	1	5	0.315	4	2	0	1	5	1.085	5	1	12.805	5	1	0.33	3	3	29.34	5	1	1.85
110682	1	152	1	2	54	4	0	3	180	3	0	1	25.8	3	96.6	45	4	41	3	41	3	1.015	4	2	0.005	5	1	0.37	2	4	0	1	5	2.84	5	1	0.01	3	3	7.6	4	2	0.32	3	3	17.015	4	2	0.58
110684	1	172	2	1	23	4	0	4	300	2	0	0	23.6	2	80.9	46	4	42	3	40	3	0.48	3	3	0.025	5	1	1.205	4	2	0	1	5	5.265	5	1	0.13	4	2	11.815	5	1	0	1	5	18.425	4	2	3.15
110686	1	171	1	1	38	4	0	4	300	3	0	0	22.2	2	79.8	43	4	31	1	43	4	0.585	3	3	1.385	5	1	0.485	2	4	0.315	4	2	0	1	5	0.51	5	1	5.95	4	2	0.5	4	2	26.36	5	1	1.99
110687	1	164	1	3	61	4	0	2	540	1	0	1	39.5	4	132.9	41	3	39	2	41	3	0.395	3	3	3.465	5	1	1.775	5	1	0	1	5	0	1	5	0.81	5	1	5.985	4	2	0.255	3	3	3.085	1	5	1.125
110688	1	162	2	1	34	2	0	3	120	1	0	0	18.7	2	67.1	46	4	34	1	46	4	0.405	3	3	0.55	5	1	0.61	3	3	0.095	3	3	0	1	5	0.04	4	2	8.68	5	1	0.6	4	2	27.335	5	1	0.44
110690	1	152	1	2	52	4	0	4	480	3	0	1	23.5	2	96.1	44	4	32	1	40	3	0	1	5	0	5	1	3.755	5	1	3.53	5	1	0	1	5	4.58	5	1	12.165	5	1	0.26	3	3	35.945	5	1	1.86
110692	1	160	1	1	27	2	0	3	300	3	0	0	18.9	2	70.2	43	4	37	2	39	3	1.18	4	2	0.02	5	1	0.43	2	4	0	1	5	2.045	5	1	2.76	5	1	7.64	4	2	0	1	5	25.725	5	1	1.765
110698	1	169	2	3	67	4	1	3	420	1	1	1	30.2	4	109.6	31	1	45	4	43	4	0	1	5	0	5	1	0	1	5	0	1	5	0	1	5	0	1	5	1.925	1	5	0	1	5	8.425	2	4	0.32
110699	1	171	2	2	56	4	0	2	300	1	1	1	39.9	4	119.7	41	3	37	2	37	2	1.56	5	1	0.85	4	2	0.665	3	3	0.4	4	2	0	1	5	0.215	4	2	2.38	1	5	0.955	5	1	17.82	4	2	0.87
110700	1	150	1	3	68	4	0	3	120	1	1	0	28.7	3	108.1	42	3	38	2	44	4	0.795	4	2	0.255	5	1	0.175	1	5	0.105	3	3	0	1	5	0	1	5	8.08	5	1	1.545	5	1	14.225	3	3	0.67
110703	1	168	1	3	78	4	0	2	180	2	1	1	25.5	3	95.4	40	3	36	1	36	2	0.13	2	4	0.975	5	1	1.91	5	1	0.915	4	2	0	1	5	0.37	4	2	4.41	3	3	0.125	2	4	28.065	5	1	1.92
110704	1	171	1	3	63	4	0	3	180	3	0	0	24.1	2	99.2	40	3	34	1	40	3	0	1	5	0	5	1	0.9	3	3	0	1	5	3.06	5	1	0	1	5	5.905	4	2	1.92	5	1	34.19	5	1	0.25
110705	3	156	1	2	40	2	1	4	600	1	0	0	23.5	2	94.3	42	3	44	3	34	1	2.51	5	1	0.79	4	2	1.615	5	1	0.305	4	2	0	1	5	0.01	3	3	5.045	3	3	0.26	3	3	7.145	2	4	0.45
110706	1	165	1	2	51	2	0	3	240	3	0	0	27.3	3	95	43	4	45	4	37	2	0.18	3	3	0	5	1	0.405	2	4	0.09	3	3	11.265	5	1	0.525	5	1	7.2	4	2	0	1	5	2.055	1	5	0.015
110709	1	150	1	3	70	3	1	3	360	1	0	0	34.3	4	113	46	4	46	4	40	3	0.48	3	3	0.005	5	1	0.39	2	4	0.6	4	2	0.345	4	2	0	1	5	6.765	4	2	0.5	4	2	12.26	3	3	0.595
110710	2	171	1	3	69	4	0	3	480	1	1	1	26.7	3	98.5	38	2	40	2	40	3	3.825	5	1	2.14	4	2	0.885	3	3	0	1	5	0	1	5	0.02	4	2	3.935	2	4	0.39	3	3	5.79	2	4	0.17
110711	1	170	2	2	40	1	0	3	600	1	0	0	32.7	4	101.8	34	1	36	1	44	4	0	1	5	0	5	1	0.48	2	4	0	1	5	0	1	5	0	1	5	3.99	2	4	1.05	5	1	14.35	3	3	0.065
110712	2	165	2	2	59	1	0	3	240	1	0	0	25.9	3	85.7	38	2	40	2	36	2	0.645	3	3	2.035	5	1	0.815	3	3	0.305	4	2	0	1	5	0.57	5	1	4.61	3	3	0	1	5	6.88	2	4	1.24
110713	1	169	2	1	26	2	0	2	360	1	0	0	22.3	2	80.1	31	1	35	1	35	2	0	1	5	2.135	5	1	3.04	5	1	0	1	5	0	1	5	0.005	3	3	0.9	1	5	1.115	5	1	0.91	1	5	1.125
110715	1	170	1	2	55	2	0	4	120	1	0	0	22.5	2	78	36	2	38	2	38	2	0	1	5	2.07	5	1	1.165	4	2	0.235	3	3	0	1	5	0.16	4	2	4.965	3	3	0.12	2	4	7.075	2	4	2.31
110716	1	161	2	2	55	2	1	3	300	1	1	0	28.3	3	100.2	40	3	46	4	38	2	7.18	5	1	2.785	4	2	2.26	5	1	0	1	5	0	1	5	0	1	5	2.45	1	5	0.34	3	3	19.205	4	2	0.275
110717	1	168	2	3	61	4	0	3	720	3	0	0	18.8	2	69.6	31	1	29	1	37	2	2.29	5	1	0	4	2	0.23	1	5	0	1	5	0	1	5	0	1	5	7.435	4	2	0.995	5	1	13.705	3	3	1.4
110722	2	162	1	1	25	1	0	4	180	1	0	0	47.6	4	127.3	37	2	37	2	41	3	1.675	5	1	0	4	2	0.58	2	4	0	1	5	0	1	5	0.65	5	1	3.25	2	4	0	1	5	18.47	4	2	2.295
110723	2	161	1	3	73	2	0	2	240	3	0	1	24.5	2	93.6	31	1	27	1	43	4	0	1	5	0.58	5	1	0.255	1	5	0	1	5	0	1	5	0	1	5	4.635	3	3	1.09	5	1	35.715	5	1	1.225
110726	2	170	1	3	62	4	0	3	180	3	1	1	25.4	3	97.6	38	2	40	2	40	3	0	1	5	0	5	1	0.295	2	4	0	1	5	2.4	5	1	0	1	5	11.31	5	1	0	1	5	22.405	4	2	1.415
110728	2	163	1	3	72	3	0	4	300	1	0	1	28.4	3	108	44	4	40	2	44	4	1.195	4	2	0.735	5	1	1.185	4	2	0	1	5	0	1	5	0	1	5	6.86	4	2	0.775	5	1	21.89	4	2	0.675
110736	1	152	2	2	49	1	0	3	180	3	0	0	31	4	98	43	4	33	1	43	4	0	1	5	1.935	5	1	0.7	3	3	0	1	5	3.965	5	1	0.6	5	1	6.355	4	2	0.195	3	3	25.42	5	1	1.1
110737	2	167	1	3	77	3	0	3	960	1	1	1	38.3	4	130.5	41	3	37	2	39	3	1.075	4	2	1.43	5	1	2.43	5	1	0	1	5	0	1	5	0	1	5	5.14	3	3	0.98	5	1	32.935	5	1	1.535
110739	2	167	2	2	40	3	0	3	360	3	0	0	26.3	3	88.9	37	2	45	4	39	3	0.89	4	2	0.035	5	1	0.63	3	3	0	1	5	0	1	5	0	1	5	3.285	2	4	0.165	2	4	14.87	3	3	1.685
110742	2	155	1	2	55	2	0	4	120	3	0	0	22.6	2	76.4	40	3	44	3	36	2	0	1	5	0.835	5	1	1.73	5	1	1.25	5	1	0	1	5	0.045	4	2	6.69	4	2	0	1	5	0.965	1	5	0
110744	2	150	1	4	80	3	0	3	480	1	0	1	25.8	3	100.1	38	2	26	1	46	4	0	1	5	0.52	5	1	0.79	3	3	0	1	5	0	1	5	0.01	3	3	10.635	5	1	0.93	5	1	30.72	5	1	1.535
110747	2	159	1	4	80	3	0	2	360	3	0	1	34.4	4	124.4	44	4	40	2	40	3	1.595	5	1	0.27	4	2	0.465	2	4	4.605	5	1	0	1	5	0	1	5	8.94	5	1	0.85	5	1	11.57	3	3	1.49
110751	1	155	2	3	69	3	0	3	60	1	0	1	41.4	4	127.1	43	4	41	3	41	3	0.585	3	3	0.21	5	1	0.73	3	3	1	4	2	0	1	5	0.075	4	2	4.06	2	4	0.47	4	2	13.07	3	3	2.81
110752	2	161	1	1	28	3	0	1	360	1	0	0	31.6	4	102.5	47	4	35	1	39	3	0.865	4	2	0	5	1	1.015	4	2	2.505	5	1	0	1	5	0.04	4	2	13.19	5	1	1.01	5	1	22.645	4	2	2.155
110753	1	167	1	1	36	2	0	1	60	1	0	0	29.4	3	92.7	48	4	34	1	36	2	1.67	5	1	3.02	4	2	0.505	2	4	1.105	5	1	1.33	5	1	2.645	5	1	10.625	5	1	0.66	4	2	49.035	5	1	5.48
110759	2	172	1	2	54	4	0	2	900	2	0	1	37.9	4	121.9	40	3	38	2	42	3	3.785	5	1	0.03	4	2	0.91	3	3	0	1	5	0	1	5	0.31	4	2	3.325	2	4	0.36	3	3	16.035	4	2	0.93
110760	2	168	1	1	28	1	0	4	180	2	0	0	31.3	4	104.7	33	1	35	1	45	4	0	1	5	0	5	1	0.05	1	5	0	1	5	0	1	5	0	1	5	4.625	3	3	0.21	3	3	19.915	4	2	0.88
110762	2	151	1	3	66	3	0	3	600	1	1	0	41.1	4	131.8	39	2	41	3	37	2	3.195	5	1	0.48	4	2	0.13	1	5	5.57	5	1	0	1	5	0	1	5	9.25	5	1	0	1	5	20.56	4	2	2.035
110763	2	164	1	3	71	3	0	2	300	1	0	1	36.9	4	122	44	4	38	2	40	3	1.54	5	1	0.08	4	2	0.45	2	4	3.995	5	1	0	1	5	0	1	5	8.845	5	1	2.345	5	1	15.065	4	2	2.63
110765	2	154	2	2	59	4	0	2	180	1	0	0	31	4	104.6	36	2	44	3	34	1	2.095	5	1	1.1	4	2	2.005	5	1	0	1	5	0	1	5	0	1	5	0.765	1	5	1.025	5	1	0.2	1	5	0.665
110766	1	155	2	1	20	1	0	4	240	1	0	0	32.6	4	105.7	31	1	45	4	29	1	1.915	5	1	0.005	4	2	0.36	2	4	0.63	4	2	0	1	5	0	1	5	2.16	1	5	0	1	5	7.21	2	4	1.585
110770	1	169	1	3	67	2	0	2	180	1	0	1	24.1	2	85.2	40	3	38	2	30	1	3.79	5	1	1.985	4	2	3.52	5	1	2.88	5	1	0	1	5	0	1	5	10.92	5	1	0.36	3	3	20.89	4	2	1.555
110771	1	153	2	1	34	4	0	1	240	1	0	0	30.8	4	91.3	35	1	47	4	43	4	0	1	5	0.64	5	1	0.89	3	3	0	1	5	0	1	5	0	1	5	4.725	3	3	0	1	5	3.905	1	5	0.19
110775	2	157	1	3	71	2	0	2	180	1	1	0	33.4	4	113.8	38	2	46	4	34	1	1.695	5	1	0	4	2	0.92	3	3	0.97	4	2	0	1	5	0	1	5	3.98	2	4	0	1	5	16.315	4	2	0.77
110777	2	172	2	3	69	4	0	3	240	1	0	1	30.4	4	98	42	3	44	3	36	2	0.98	4	2	0.18	5	1	0.66	3	3	1.52	5	1	0	1	5	0.015	3	3	5.42	3	3	0.1	2	4	11.33	3	3	0.575
110778	2	157	1	4	80	3	1	2	240	1	1	0	36.9	4	127.5	43	4	41	3	37	2	0.555	3	3	0	5	1	1.69	5	1	1	4	2	0	1	5	0	1	5	6.94	4	2	0.47	4	2	16.57	4	2	0.99
110779	2	168	2	3	70	3	0	2	240	1	0	0	24.3	2	90.1	38	2	50	4	28	1	0.93	4	2	1.48	5	1	2.62	5	1	1.245	5	1	0	1	5	0	1	5	3.385	2	4	0	1	5	7.955	2	4	1.725
110780	2	156	2	1	37	4	0	3	300	3	0	0	34.6	4	111.5	32	1	32	1	44	4	0	1	5	0.5	5	1	0.26	1	5	0	1	5	0	1	5	0.04	4	2	2.64	1	5	0.255	3	3	22.67	4	2	0.94
110781	2	158	1	3	62	3	0	2	480	1	0	1	35.3	4	111.5	33	1	43	3	31	1	1.26	4	2	0.75	5	1	1.78	5	1	0	1	5	0	1	5	0	1	5	3.575	2	4	0	1	5	13.34	3	3	1.545
110784	1	152	2	1	32	4	0	4	300	1	0	0	25.3	3	78	49	4	51	4	41	3	0.81	4	2	0	5	1	2.33	5	1	0	1	5	0.12	4	2	0.495	5	1	4.92	3	3	0	1	5	7.035	2	4	0.1
110789	2	170	2	1	36	1	0	3	180	1	1	0	32.9	4	104.9	32	1	38	2	42	3	0	1	5	1.595	5	1	0.455	2	4	0	1	5	0	1	5	0.045	4	2	3.875	2	4	0	1	5	7.415	2	4	1.52
110791	1	159	2	2	56	2	0	3	120	1	0	0	24.5	2	86.5	32	1	34	1	42	3	0	1	5	0.46	5	1	0.555	2	4	0	1	5	0	1	5	0.16	4	2	2.23	1	5	0.065	2	4	16.94	4	2	1.81
110792	2	169	2	2	44	2	0	3	480	1	0	0	19.4	2	74	33	1	35	1	45	4	0	1	5	1.04	5	1	0.25	1	5	0	1	5	0	1	5	0.355	4	2	2.86	2	4	0	1	5	15.325	4	2	1.09
110795	1	167	2	2	47	4	0	3	180	3	0	1	38.5	4	111.5	41	3	33	1	41	3	0	1	5	0.375	5	1	0.59	3	3	1.545	5	1	0	1	5	2.2	5	1	6.49	4	2	0.3	3	3	19.675	4	2	2.16
110796	1	155	2	2	50	1	0	4	120	1	0	0	33.1	4	100.6	45	4	47	4	29	1	1.18	4	2	0.085	5	1	2.03	5	1	1.01	4	2	1.325	5	1	0.065	4	2	10.1	5	1	0	1	5	4.34	1	5	0.68
110800	2	151	1	1	22	3	0	3	300	2	0	0	25.3	3	90.2	34	1	38	2	46	4	0	1	5	0	5	1	0.055	1	5	0	1	5	0	1	5	0	1	5	4.5	3	3	0	1	5	27.245	5	1	0.57
110804	2	167	2	4	80	3	0	3	120	1	0	1	24.6	2	87	37	2	47	4	39	3	0	1	5	0.365	5	1	0.785	3	3	0.58	4	2	0	1	5	0	1	5	2.115	1	5	0.415	4	2	4.77	1	5	0.715
110810	1	163	1	3	70	4	0	3	240	1	1	1	35.6	4	132.3	36	2	42	3	40	3	1.68	5	1	0.01	4	2	0.425	2	4	0	1	5	0	1	5	0.02	4	2	3.835	2	4	0	1	5	5.71	2	4	1.03
110813	2	151	1	3	66	4	1	3	180	1	0	1	34.7	4	116	37	2	35	1	49	4	0	1	5	0	5	1	0.12	1	5	0	1	5	0	1	5	0	1	5	6.01	4	2	0.57	4	2	17.305	4	2	0.6
110816	2	171	2	1	29	4	0	3	60	3	0	0	30.7	4	103.7	36	2	40	2	48	4	0	1	5	0.42	5	1	0.155	1	5	0	1	5	0	1	5	0	1	5	2.755	2	4	0.54	4	2	9.83	3	3	0.05
110820	2	155	1	3	63	1	0	3	180	1	1	1	34.3	4	115.9	34	1	38	2	38	2	0	1	5	0	5	1	0.24	1	5	0	1	5	2.74	5	1	0	1	5	8.71	5	1	0	1	5	9.96	3	3	1.385
110821	2	162	2	3	79	3	0	2	420	1	1	0	31.9	4	108.7	46	4	52	4	38	2	2.205	5	1	0.985	4	2	3.35	5	1	0	1	5	0.305	4	2	0	1	5	3.575	2	4	0.435	4	2	7.75	2	4	0.195
110822	1	165	1	3	73	3	0	3	480	1	1	1	25.7	3	88.3	31	1	41	3	39	3	0.655	3	3	0	5	1	0	1	5	0	1	5	0	1	5	0	1	5	2.77	2	4	0	1	5	10.3	3	3	1.71
110824	2	166	2	1	37	4	0	3	240	1	0	0	32.7	4	99.1	44	4	40	2	50	4	0.81	4	2	0.125	5	1	0.01	1	5	0	1	5	0	1	5	0.905	5	1	3.155	2	4	0.245	3	3	18.395	4	2	0.455
110830	1	158	1	1	33	4	0	1	180	3	0	0	26.9	3	82.7	45	4	33	1	43	4	1.925	5	1	1.29	4	2	0.21	1	5	4.14	5	1	0	1	5	0.04	4	2	9.855	5	1	0.47	4	2	61.655	5	1	6.425
110833	2	165	2	3	68	3	0	2	420	1	0	0	25.7	3	87.8	44	4	46	4	36	2	2.54	5	1	0	4	2	1.345	4	2	21.535	5	1	0	1	5	0.03	4	2	0.385	1	5	0.145	2	4	16.755	4	2	1.105
110834	1	157	1	3	72	3	0	3	900	1	1	1	49.7	4	124	46	4	40	2	36	2	1.715	5	1	0	4	2	0.855	3	3	0.5	4	2	1.065	4	2	0.06	4	2	4.325	3	3	1.76	5	1	14.755	3	3	0.69
110835	1	170	2	2	50	4	1	3	180	1	0	0	34.2	4	110.4	34	1	40	2	42	3	0	1	5	0	5	1	0.81	3	3	0	1	5	0	1	5	0	1	5	3.365	2	4	0.5	4	2	8.505	2	4	0.94
110836	2	154	1	2	45	4	1	3	720	1	1	1	41.9	4	141	49	4	33	1	37	2	0.275	3	3	0	5	1	1.33	4	2	0.355	4	2	1.19	5	1	0.745	5	1	9.29	5	1	1.275	5	1	29.165	5	1	2.17
110853	2	156	1	2	42	2	0	2	300	1	0	1	26.7	3	92.5	42	3	32	1	40	3	0	1	5	0.975	5	1	1.88	5	1	0	1	5	0.74	4	2	0.015	3	3	13.74	5	1	0.475	4	2	33.455	5	1	2.275
110854	1	160	1	1	38	2	0	3	240	3	1	0	23.2	2	80.5	42	3	40	2	32	1	3.825	5	1	0.36	4	2	0.385	2	4	2.525	5	1	1.015	4	2	0.04	4	2	6.99	4	2	0	1	5	22.145	4	2	0.905
110857	2	171	1	2	40	2	0	4	420	1	0	0	27.4	3	95	43	4	45	4	33	1	0.14	2	4	1.58	5	1	1.92	5	1	0.17	3	3	1.5	5	1	0	1	5	6.87	4	2	0.38	3	3	11.215	3	3	0.765
110859	1	163	1	3	65	4	0	4	480	1	0	0	39.4	4	126.4	37	2	39	2	41	3	0	1	5	1.035	5	1	4.25	5	1	0	1	5	0	1	5	1.885	5	1	0.97	1	5	0.22	3	3	6.79	2	4	0.07
110860	2	149	2	1	20	2	0	2	360	3	0	0	19.5	2	76.4	41	3	33	1	45	4	0	1	5	0	5	1	0.525	2	4	0.445	4	2	0	1	5	0	1	5	8.57	5	1	1.495	5	1	38.465	5	1	1.475
110861	2	161	2	3	67	1	0	2	60	1	0	1	25	3	85.5	41	3	57	4	29	1	2.5	5	1	2.72	4	2	0.595	3	3	0.35	4	2	1.125	5	1	0	1	5	1.935	1	5	0	1	5	2.895	1	5	0
110862	2	167	1	1	26	2	0	3	720	3	0	0	22.5	2	82	43	4	43	3	47	4	0	1	5	3.55	5	1	6.355	5	1	0	1	5	0	1	5	0	1	5	16.43	5	1	0	1	5	39.485	5	1	0.07
110865	1	158	1	1	24	3	0	3	360	3	0	0	25.5	3	90.1	39	2	31	1	43	4	0.47	3	3	0	5	1	0.71	3	3	0	1	5	0	1	5	0	1	5	8.165	5	1	1.325	5	1	59.07	5	1	2.58
110868	1	150	1	2	40	4	0	1	600	1	0	1	37.5	4	115.9	36	2	34	1	38	2	0.625	3	3	0	5	1	1.55	4	2	0	1	5	0	1	5	0	1	5	6.705	4	2	1.335	5	1	10.115	3	3	1.515
110870	1	170	1	3	78	1	1	3	360	1	1	1	27.4	3	99.1	36	2	48	4	28	1	2.22	5	1	0.155	4	2	1.53	4	2	0	1	5	4.055	5	1	0	1	5	2.905	2	4	0	1	5	7.475	2	4	0.805
110876	1	169	1	2	56	2	0	4	180	1	0	1	30.7	4	101.4	44	4	36	1	40	3	0	1	5	3.175	5	1	4.275	5	1	0	1	5	6.795	5	1	2.28	5	1	9.66	5	1	0	1	5	28.73	5	1	0.015
110884	2	168	1	3	79	3	0	3	600	1	0	1	23.7	2	94.1	41	3	37	2	43	4	0.645	3	3	1.32	5	1	0.355	2	4	0.18	3	3	0	1	5	0.76	5	1	7.22	4	2	0.395	3	3	6.91	2	4	0.445
110887	2	158	2	1	20	3	0	3	480	1	0	0	18.8	2	72.2	41	3	37	2	47	4	0	1	5	0.49	5	1	0.97	4	2	0	1	5	0	1	5	0.025	4	2	0.91	1	5	1.13	5	1	15.18	4	2	1.015
110888	1	152	2	3	68	4	0	2	120	2	1	1	35.2	4	118	32	1	36	1	38	2	0.355	3	3	0.21	5	1	0.555	2	4	0	1	5	0	1	5	0.225	4	2	3	2	4	0	1	5	13.54	3	3	0.57
110889	1	158	2	3	71	4	0	3	270	1	1	1	29.8	3	110.7	35	1	43	3	39	3	0	1	5	0	5	1	0.55	2	4	1	4	2	0	1	5	0.015	3	3	3.55	2	4	0	1	5	7.715	2	4	0
110890	2	151	2	2	41	4	0	3	180	2	0	0	26.4	3	88.5	37	2	47	4	45	4	0.63	3	3	1.06	5	1	0.275	1	5	0	1	5	0	1	5	0	1	5	0.955	1	5	0.19	3	3	8.565	2	4	0.545
110894	1	168	2	2	50	4	1	2	60	1	0	0	39.2	4	97.8	35	1	37	2	41	3	0.5	3	3	0.385	5	1	0.43	2	4	0	1	5	0	1	5	0.31	4	2	2.915	2	4	0.245	3	3	5.525	2	4	0.01
110897	1	169	1	2	50	2	0	4	600	3	0	0	27.4	3	101.4	47	4	51	4	39	3	8.455	5	1	0	4	2	1.44	4	2	0	1	5	2.495	5	1	0	1	5	3.02	2	4	0.79	5	1	6.475	2	4	0.46
110898	2	169	1	2	41	2	1	3	600	1	0	0	34.6	4	115.1	31	1	39	2	35	2	0	1	5	0.925	5	1	1.985	5	1	0	1	5	0	1	5	0.01	3	3	3.71	2	4	0	1	5	6.165	2	4	0.985
110899	3	156	2	1	29	3	0	1	480	1	0	0	34.5	4	107.8	43	4	45	4	39	3	0.65	3	3	0	5	1	0.89	3	3	2.005	5	1	0	1	5	0	1	5	8.54	5	1	0	1	5	16.505	4	2	1.6
110905	2	156	2	2	42	3	0	3	240	3	0	0	22.9	2	84.4	44	4	50	4	40	3	0.165	2	4	0	5	1	0.415	2	4	0.5	4	2	0.23	4	2	0.005	3	3	5.07	3	3	0	1	5	9.625	2	4	0.77
110909	2	153	2	3	61	4	0	3	600	1	0	1	30.9	4	100.3	47	4	39	2	39	3	0.205	3	3	1.24	5	1	1.715	5	1	3.49	5	1	0	1	5	0.075	4	2	4.04	2	4	0.95	5	1	29.58	5	1	0.68
110910	2	152	1	2	46	3	0	4	360	1	0	1	25.9	3	96.6	42	3	44	3	28	1	1.375	4	2	2.075	5	1	1.26	4	2	0.71	4	2	2.75	5	1	0	1	5	4.31	3	3	0.545	4	2	13.25	3	3	4.355
110918	2	154	1	3	65	4	0	3	480	3	0	1	27.6	3	92.3	32	1	38	2	36	2	1.78	5	1	0.415	4	2	0.5	2	4	0	1	5	0	1	5	0	1	5	4.925	3	3	0.36	3	3	6.83	2	4	0.07
110921	2	167	2	1	33	3	0	3	240	1	0	1	25.2	3	91.5	39	2	41	3	37	2	2.12	5	1	0	4	2	0.64	3	3	0.065	3	3	0	1	5	0	1	5	9.075	5	1	0	1	5	20.235	4	2	2.775
110929	1	159	1	4	80	3	0	2	360	1	0	0	31.7	4	112.4	44	4	44	3	42	3	0	1	5	0.45	5	1	1.315	4	2	0	1	5	3.255	5	1	0	1	5	10.57	5	1	0.33	3	3	10.905	3	3	0.01
110934	1	164	1	1	27	2	0	4	780	1	0	0	30.9	4	97.2	29	1	39	2	27	1	5.915	5	1	3.475	4	2	0.51	2	4	0	1	5	0.16	4	2	0	1	5	2.64	1	5	0.69	4	2	1.315	1	5	1.365
110935	2	160	1	3	61	2	0	3	60	1	0	1	37.5	4	118.3	39	2	45	4	41	3	0.41	3	3	1.33	5	1	0.985	4	2	0	1	5	0	1	5	0	1	5	3.405	2	4	0.445	4	2	5.685	2	4	0.105
110940	2	166	2	2	55	4	0	3	600	3	0	0	38.1	4	124.7	37	2	41	3	49	4	0	1	5	0.485	5	1	0.125	1	5	0	1	5	0	1	5	0	1	5	4.775	3	3	0.195	3	3	14.03	3	3	0.06
110941	2	149	2	2	59	3	0	3	600	3	0	1	29.6	3	110.2	32	1	32	1	44	4	0	1	5	1.51	5	1	0.2	1	5	0	1	5	0	1	5	0	1	5	4.87	3	3	0.405	4	2	17.15	4	2	0.56
110942	1	161	2	3	68	4	0	3	480	3	0	1	25.3	3	95	39	2	41	3	35	2	0.14	2	4	1.415	5	1	0.995	4	2	1.1	5	1	0	1	5	0	1	5	5.355	3	3	0.33	3	3	16.53	4	2	0.145
110944	1	157	1	3	73	3	0	3	540	1	0	0	34	4	122.5	50	4	38	2	46	4	0.695	4	2	0.14	5	1	0.75	3	3	1	4	2	0	1	5	1.49	5	1	7.35	4	2	0.615	4	2	25.155	5	1	0.89
110947	1	151	2	1	30	2	0	3	180	3	0	0	21.1	2	70.5	45	4	31	1	53	4	0	1	5	0	5	1	0.73	3	3	0	1	5	0	1	5	1.3	5	1	7.625	4	2	0.84	5	1	72.095	5	1	1.005
110949	1	169	2	1	26	2	0	3	600	1	0	0	25	3	82.5	40	3	48	4	40	3	1.43	4	2	0.025	5	1	0.54	2	4	0.1	3	3	0	1	5	0.005	3	3	2.82	2	4	0	1	5	9.74	2	4	0.565
110952	2	164	1	4	80	3	0	2	180	1	0	1	29.3	3	116.3	48	4	42	3	40	3	1.67	5	1	0.31	4	2	1.055	4	2	2.71	5	1	0	1	5	1.01	5	1	1.88	1	5	0.77	4	2	32.6	5	1	0.36
110953	1	169	2	3	64	2	0	2	240	1	1	0	25.8	3	89.3	48	4	54	4	32	1	4.445	5	1	2.545	4	2	1.04	4	2	1.605	5	1	3.83	5	1	0.015	3	3	3.545	2	4	0.38	3	3	1.11	1	5	3.51
110956	2	156	2	3	76	3	1	3	360	1	1	1	40.2	4	114.7	40	3	40	2	40	3	0	1	5	0.095	5	1	1.1	4	2	0	1	5	0.465	4	2	0	1	5	10.02	5	1	0.085	2	4	18.025	4	2	0.14
110957	2	169	1	1	31	2	0	1	360	1	0	0	26.3	3	96.3	40	3	40	2	46	4	5.31	5	1	1.885	4	2	0.195	1	5	0	1	5	0	1	5	0.31	4	2	1.555	1	5	0.805	5	1	6.845	2	4	1.025
110959	2	153	1	3	63	4	0	3	120	1	0	1	40.8	4	131.6	34	1	46	4	30	1	0.025	2	4	0.05	5	1	1.135	4	2	0	1	5	3.34	5	1	0	1	5	2.105	1	5	0.14	2	4	5.735	2	4	0.115
110961	2	172	1	3	60	2	0	1	120	1	1	1	33	4	113.8	47	4	43	3	39	3	0.215	3	3	0.005	5	1	0.5	2	4	0.425	4	2	2.135	5	1	0.37	4	2	5.475	3	3	0.25	3	3	18.085	4	2	0.22
110966	2	171	2	1	29	3	0	2	660	1	0	0	25.2	3	83.7	45	4	45	4	31	1	1.27	4	2	1.235	5	1	1.52	4	2	0.98	4	2	1.825	5	1	0.005	3	3	2.94	2	4	1.065	5	1	8.95	2	4	0.985
110971	1	165	1	3	68	2	1	4	180	1	0	1	35.1	4	121.4	47	4	49	4	31	1	5.195	5	1	1.295	4	2	4.27	5	1	1.01	4	2	1.375	5	1	0.02	4	2	10.865	5	1	0	1	5	3.875	1	5	1.21
110977	1	170	1	2	41	1	0	2	180	1	0	1	36.8	4	110.1	41	3	35	1	45	4	0.57	3	3	0	5	1	0.805	3	3	0	1	5	0	1	5	0	1	5	5.705	4	2	1.545	5	1	59.14	5	1	0.795
110979	1	166	1	2	51	2	0	3	240	1	0	1	29.1	3	99.6	42	3	32	1	46	4	0	1	5	0.665	5	1	1.87	5	1	0	1	5	0	1	5	2.04	5	1	6.715	4	2	0.39	3	3	27.81	5	1	0.025
110981	1	167	2	1	39	3	0	3	300	3	0	0	35.7	4	121.5	39	2	37	2	41	3	0	1	5	0	5	1	0.43	2	4	1.81	5	1	0	1	5	0	1	5	4.51	3	3	0.545	4	2	42.88	5	1	1.2
110984	1	158	2	2	44	3	0	2	360	1	1	1	30.3	4	104	43	4	51	4	35	2	0	1	5	0	5	1	0.625	3	3	1.43	5	1	1.795	5	1	0.02	4	2	0.26	1	5	0	1	5	8.605	2	4	0.81
110985	2	157	1	1	25	3	0	3	360	1	0	0	32.6	4	112.6	31	1	29	1	43	4	0	1	5	0	5	1	0.065	1	5	0	1	5	0	1	5	0	1	5	7.745	5	1	0.17	2	4	38.44	5	1	1.745
110987	1	152	1	2	51	4	0	4	480	1	1	0	21.8	2	72.5	44	4	38	2	36	2	0.65	3	3	0.105	5	1	1.72	5	1	1.885	5	1	0	1	5	0.9	5	1	10.98	5	1	0.105	2	4	13.44	3	3	1.93
110990	1	155	1	3	71	3	0	2	180	1	0	0	33.4	4	122.5	43	4	49	4	27	1	1.305	4	2	2.01	5	1	1.675	5	1	0.64	4	2	2.38	5	1	2.05	5	1	2.125	1	5	0.13	2	4	5.285	1	5	1.84
110991	1	158	1	3	66	3	0	1	360	1	0	1	32.3	4	117.1	44	4	34	1	38	2	0.405	3	3	0.78	5	1	1.16	4	2	4.29	5	1	0	1	5	0.795	5	1	5.905	4	2	1.155	5	1	10.225	3	3	2.035
110993	1	168	1	3	60	3	0	2	600	3	1	1	26.4	3	95.2	36	2	36	1	44	4	0	1	5	0	5	1	0.775	3	3	0	1	5	0	1	5	0	1	5	9.095	5	1	0.37	3	3	14.445	3	3	1.085
110995	1	155	2	1	28	3	0	4	240	1	0	0	21.3	2	79.6	42	3	42	3	32	1	2.035	5	1	2.075	4	2	1.805	5	1	4.205	5	1	0	1	5	0.435	5	1	3.085	2	4	0.585	4	2	2.755	1	5	1.355
111002	1	164	2	3	79	4	0	3	180	1	0	1	21.6	2	73.8	40	3	44	3	30	1	1.905	5	1	0.685	4	2	3.105	5	1	1.68	5	1	0	1	5	0	1	5	4.145	2	4	2.465	5	1	6.795	2	4	0.755
111003	2	162	2	1	23	3	0	4	180	1	0	0	18.4	1	72	34	1	40	2	38	2	0.02	2	4	0	5	1	1.46	4	2	0	1	5	0	1	5	0.01	3	3	6.64	4	2	0	1	5	4.445	1	5	0.73
111006	2	170	1	3	64	4	0	2	180	1	1	1	32.3	4	118.8	44	4	42	3	30	1	0.39	3	3	0.235	5	1	1.92	5	1	0.28	4	2	2.5	5	1	0	1	5	8.805	5	1	1.11	5	1	8.655	2	4	2.27
111007	2	162	1	1	26	3	0	3	480	3	0	0	22	2	85.7	37	2	39	2	39	3	0	1	5	0	5	1	0.415	2	4	0	1	5	2.19	5	1	0	1	5	5.81	4	2	0	1	5	31.295	5	1	1.59
111008	2	170	2	4	80	3	0	3	240	1	0	1	24.9	2	90.7	49	4	35	1	49	4	0.42	3	3	0.215	5	1	2.2	5	1	0	1	5	0	1	5	0.805	5	1	9.41	5	1	1.405	5	1	16.4	4	2	1.225
111014	1	150	2	2	54	2	1	3	180	1	1	1	52.9	4	143	39	2	35	1	45	4	0	1	5	0.165	5	1	1.18	4	2	0	1	5	0	1	5	0.01	3	3	5.845	4	2	1.9	5	1	7.465	2	4	0.545
111018	1	157	1	4	80	4	0	1	120	1	0	1	24.1	2	93.2	48	4	50	4	32	1	2.61	5	1	3.1	4	2	1.23	4	2	1.765	5	1	1.945	5	1	1.495	5	1	2.145	1	5	0.305	3	3	6.24	2	4	0.38
111023	2	159	2	3	61	3	0	3	600	2	0	0	39	4	119.6	36	2	36	1	46	4	0	1	5	0.42	5	1	0.29	2	4	0	1	5	0	1	5	0	1	5	6.045	4	2	0.355	3	3	20.71	4	2	0.46
111027	2	149	1	1	21	4	0	4	300	3	0	0	19.8	2	71.4	36	2	32	1	38	2	0	1	5	0.435	5	1	0.425	2	4	0	1	5	1.25	5	1	1.19	5	1	7.415	4	2	0.12	2	4	14.975	3	3	2.76
111030	1	164	2	3	69	3	1	2	240	1	0	1	25.2	3	83.9	49	4	49	4	39	3	0	1	5	0.055	5	1	1.42	4	2	2.505	5	1	1.73	5	1	0.04	4	2	4.19	3	3	0.155	2	4	9.975	3	3	1.035
111031	2	164	1	1	30	2	0	4	600	1	0	0	27.1	3	93.2	40	3	34	1	38	2	0	1	5	1.735	5	1	2.225	5	1	1	4	2	0	1	5	0.2	4	2	7.845	5	1	0.615	4	2	7.065	2	4	1.42
111032	2	169	2	2	47	3	0	2	300	1	0	1	44	4	130.3	38	2	40	2	34	1	1.26	4	2	0.49	5	1	0.74	3	3	0.515	4	2	0	1	5	0	1	5	7.44	4	2	0.355	3	3	14.375	3	3	1.18
111036	1	159	1	3	75	3	0	2	180	1	1	1	33.8	4	120.7	45	4	53	4	35	2	2.35	5	1	0.045	4	2	2.545	5	1	0	1	5	1.485	5	1	0	1	5	4.73	3	3	0.155	2	4	7.085	2	4	0.4
111037	2	153	1	1	34	3	0	3	660	1	0	0	23.4	2	88.2	47	4	55	4	31	1	6.095	5	1	5.65	4	2	1.325	4	2	5.545	5	1	8.84	5	1	0	1	5	8.24	5	1	0	1	5	4.52	1	5	1.98
111045	1	168	1	1	38	1	0	4	360	1	0	0	28.6	3	95	39	2	35	1	41	3	0	1	5	0.035	5	1	0.785	3	3	0.78	4	2	0	1	5	0.015	3	3	9.735	5	1	0.26	3	3	10.71	3	3	2.465
111050	1	169	1	2	46	2	0	4	420	3	0	1	27.6	3	95.6	41	3	39	2	37	2	3.315	5	1	1.465	4	2	0.385	2	4	2.295	5	1	0	1	5	0.36	4	2	5.775	4	2	0.065	2	4	9.95	3	3	0.37
111058	2	164	2	1	32	1	0	3	420	1	0	0	41.6	4	121.9	42	3	34	1	38	2	0	1	5	1.25	5	1	3.66	5	1	0	1	5	5.62	5	1	0	1	5	12.87	5	1	0.86	5	1	33.09	5	1	1.36
111060	1	171	2	1	23	4	0	3	300	3	0	0	35	4	106.1	44	4	28	1	56	4	0	1	5	1.595	5	1	0.095	1	5	0	1	5	0	1	5	1.385	5	1	8.335	5	1	1.27	5	1	25.705	5	1	0.87
111062	2	151	1	2	55	2	0	3	300	1	1	0	24.9	2	100.8	35	1	39	2	31	1	0.505	3	3	0.415	5	1	0.885	3	3	4.69	5	1	0	1	5	0.01	3	3	5.62	4	2	0	1	5	5.87	2	4	2.415
111063	2	153	2	3	60	2	0	3	180	1	0	0	22.5	2	79.6	38	2	36	1	40	3	0.025	2	4	0.97	5	1	1.87	5	1	0	1	5	0	1	5	0.86	5	1	4.72	3	3	0.215	3	3	5.765	2	4	0.685
111064	1	149	1	2	45	3	0	2	480	1	1	1	34.1	4	118.5	42	3	34	1	40	3	0	1	5	0.07	5	1	0.13	1	5	0.5	4	2	5.145	5	1	0.725	5	1	6.34	4	2	0.67	4	2	13.995	3	3	0.865
111068	1	151	1	1	29	3	0	1	360	1	0	0	23.2	2	80.8	40	3	48	4	30	1	2.21	5	1	0	4	2	0.965	4	2	0.085	3	3	0.135	4	2	0	1	5	2.25	1	5	0.44	4	2	7.73	2	4	1.02
111069	1	152	1	2	42	4	0	4	360	3	0	0	21.5	2	75.8	47	4	43	3	41	3	4.745	5	1	1.035	4	2	1.3	4	2	0.815	4	2	0	1	5	0.01	3	3	6.995	4	2	0.335	3	3	19.805	4	2	0.21
111077	1	154	2	3	67	1	1	3	300	1	0	1	27.9	3	102	40	3	46	4	38	2	0.135	2	4	0.755	5	1	1.51	4	2	0.5	4	2	0	1	5	0.005	3	3	4.045	2	4	0.17	2	4	5.495	2	4	0.3
111078	2	154	2	3	67	3	1	2	240	1	0	0	23.3	2	97.8	41	3	49	4	33	1	3.42	5	1	1.93	4	2	1.135	4	2	3.215	5	1	0	1	5	0	1	5	1.86	1	5	0.08	2	4	16.075	4	2	1.08
111081	1	160	1	3	67	4	0	2	180	3	0	1	21	2	81.6	37	2	37	2	41	3	0	1	5	0.28	5	1	0.265	1	5	0	1	5	1.455	5	1	0	1	5	3.47	2	4	0.63	4	2	31.675	5	1	0.025
111083	1	153	1	1	28	2	0	4	420	1	0	0	31	4	97	38	2	36	1	42	3	0	1	5	2.785	5	1	1.795	5	1	0	1	5	0	1	5	1.61	5	1	4.575	3	3	0.215	3	3	7.315	2	4	0
111085	1	156	2	1	22	4	0	2	360	1	0	0	27.9	3	90.9	30	1	44	3	32	1	0.105	2	4	0	5	1	0.11	1	5	2.785	5	1	0	1	5	0	1	5	1.7	1	5	0	1	5	5.76	2	4	0.31
111089	1	152	2	1	39	4	0	2	360	1	0	0	24.5	2	79.2	30	1	36	1	36	2	0	1	5	1.7	5	1	1.155	4	2	0	1	5	0	1	5	0	1	5	5.59	3	3	0.11	2	4	10.045	3	3	0.36
111092	1	165	2	3	66	3	0	3	540	1	1	1	39.3	4	125.5	33	1	37	2	39	3	1.24	4	2	0	5	1	0.1	1	5	0	1	5	0	1	5	0.25	4	2	7.68	4	2	0	1	5	3.015	1	5	1.255
111095	2	170	2	3	65	4	0	3	240	1	0	1	26.5	3	99.3	39	2	41	3	45	4	2.145	5	1	0.875	4	2	0.13	1	5	0	1	5	0	1	5	0.025	4	2	0.725	1	5	0.315	3	3	10.97	3	3	2.22
111096	1	150	2	1	32	4	0	3	120	3	0	0	23	2	80.3	40	3	34	1	48	4	0	1	5	0	5	1	0.19	1	5	0.19	3	3	0	1	5	0.065	4	2	3.56	2	4	0.495	4	2	34.9	5	1	1.04
111097	1	157	1	3	77	3	0	2	240	1	0	1	26.1	3	106.2	52	4	36	1	34	1	6.925	5	1	1.935	4	2	1.64	5	1	1.3	5	1	5.07	5	1	0.49	5	1	13.59	5	1	3.885	5	1	31.95	5	1	3.745
111098	3	156	1	2	45	3	0	4	660	1	0	0	30.5	4	109.7	40	3	50	4	26	1	1.155	4	2	0	5	1	1.125	4	2	1.005	4	2	1.52	5	1	0	1	5	3.81	2	4	0	1	5	11.645	3	3	2.96
111102	1	163	1	3	67	4	0	3	120	2	0	1	33.2	4	117.8	40	3	30	1	44	4	0	1	5	4.9	5	1	0.285	1	5	0	1	5	5.795	5	1	2.1	5	1	8.135	5	1	0.715	4	2	10.34	3	3	0.915
111105	2	166	1	3	66	2	0	3	720	1	1	1	33.2	4	117.6	44	4	52	4	32	1	4.53	5	1	0.08	4	2	0.35	2	4	4.01	5	1	1.12	5	1	0	1	5	5.465	3	3	0	1	5	14.975	3	3	1.6
111107	1	152	2	1	31	4	0	3	480	3	0	0	36.8	4	112.3	37	2	39	2	41	3	0.765	4	2	0.415	5	1	0.385	2	4	0	1	5	0	1	5	0.005	3	3	2.835	2	4	1.76	5	1	3.53	1	5	0.625
111110	2	158	2	2	45	3	0	3	420	1	0	1	42.6	4	133.7	39	2	35	1	45	4	0	1	5	0.06	5	1	0.355	2	4	0.14	3	3	0	1	5	0.495	5	1	8.59	5	1	0.155	2	4	6.91	2	4	1.145
111112	2	152	1	2	45	2	0	2	480	1	0	0	21.8	2	92	49	4	45	4	39	3	1.435	4	2	0.265	5	1	1.635	5	1	0	1	5	3.705	5	1	0.125	4	2	10.825	5	1	0.675	4	2	5.25	1	5	0.69
111122	2	156	1	1	29	2	0	3	420	1	0	0	31.5	4	104.4	40	3	40	2	38	2	0.06	2	4	0	5	1	1.04	4	2	0	1	5	0.66	4	2	0	1	5	4.995	3	3	0.745	4	2	15.835	4	2	1.365
111123	2	158	1	4	80	3	1	3	480	1	0	0	29.6	3	111.2	31	1	37	2	35	2	0.345	3	3	0	5	1	0.725	3	3	0	1	5	0	1	5	0	1	5	4.425	3	3	0.39	3	3	9.365	2	4	2.425
111133	1	156	2	2	48	4	0	3	900	1	0	0	30.3	4	104.6	53	4	41	3	39	3	2.81	5	1	0.915	4	2	2.24	5	1	0.5	4	2	0.45	4	2	0.01	3	3	9.365	5	1	0.92	5	1	35.865	5	1	2.78
111136	2	164	1	4	80	3	0	2	240	1	0	0	22.3	2	95.5	49	4	37	2	47	4	2.22	5	1	1.52	4	2	0.12	1	5	1.75	5	1	0	1	5	0.575	5	1	4.215	3	3	0.965	5	1	36.82	5	1	1.78
111139	1	162	1	2	48	2	0	3	60	3	0	0	23.7	2	88.6	41	3	45	4	31	1	2.59	5	1	0.86	4	2	2.84	5	1	1.46	5	1	0	1	5	0.005	3	3	14.24	5	1	0	1	5	4.145	1	5	1.315
111145	1	162	1	2	46	1	0	4	180	1	0	0	27	3	94.1	48	4	38	2	42	3	0.43	3	3	1.125	5	1	2.465	5	1	0.38	4	2	0	1	5	0.79	5	1	5.19	3	3	1.76	5	1	16.445	4	2	1.015
111149	1	172	2	2	43	4	0	3	120	1	0	1	29.3	3	98.2	38	2	40	2	42	3	0.495	3	3	0	5	1	0.745	3	3	0	1	5	0	1	5	0	1	5	6.81	4	2	0.17	2	4	21.065	4	2	0.93
111152	1	163	2	1	31	4	0	2	420	1	0	1	53.2	4	130.1	32	1	36	1	30	1	0.39	3	3	0	5	1	0.845	3	3	0.665	4	2	0	1	5	0.255	4	2	0.575	1	5	0.51	4	2	3.285	1	5	1.37
111154	2	163	2	1	26	4	0	4	120	3	0	1	33.1	4	91.5	41	3	39	2	49	4	0	1	5	2.145	5	1	0.795	3	3	0	1	5	0	1	5	0.065	4	2	2.155	1	5	0.58	4	2	22.14	4	2	0.34
111159	1	163	2	3	60	4	0	3	240	1	1	1	27.9	3	100.8	35	1	43	3	35	2	0.695	4	2	0.46	5	1	1.095	4	2	0	1	5	0	1	5	0	1	5	0.755	1	5	1.035	5	1	0.9	1	5	0.07
111162	1	171	2	2	43	4	0	4	420	3	0	1	23.6	2	92	34	1	26	1	42	3	0	1	5	0.61	5	1	0.805	3	3	0	1	5	0	1	5	0	1	5	12.685	5	1	1.245	5	1	41.625	5	1	2.94
111163	2	152	1	1	22	3	0	3	840	1	0	0	30.1	4	108.3	42	3	38	2	44	4	0.51	3	3	0	5	1	0.035	1	5	0.985	4	2	0	1	5	0	1	5	6.58	4	2	0.61	4	2	59.915	5	1	1.615
111165	1	164	1	2	40	3	0	2	180	3	0	1	25.5	3	94.1	45	4	41	3	41	3	2.825	5	1	0.42	4	2	0.805	3	3	1	4	2	0	1	5	0.015	3	3	10.665	5	1	0	1	5	32.42	5	1	3.395
111168	2	152	2	2	44	3	0	4	180	1	0	0	19.1	2	66.5	47	4	47	4	45	4	1.68	5	1	0.315	4	2	0.36	2	4	0.9	4	2	0	1	5	0.015	3	3	2.205	1	5	0.485	4	2	16.455	4	2	0.155
111173	1	171	2	2	58	3	0	4	60	1	0	1	20	2	84.3	40	3	54	4	34	1	0.325	3	3	1.425	5	1	1.345	4	2	2.19	5	1	0	1	5	0	1	5	1.92	1	5	0	1	5	9.38	2	4	0.955
111175	1	153	2	2	46	2	1	4	240	1	1	0	29.1	3	86.2	36	2	42	3	36	2	0	1	5	1.27	5	1	0.775	3	3	0	1	5	2.57	5	1	0.01	3	3	6.775	4	2	0	1	5	2.325	1	5	0.695
111177	2	155	2	3	62	2	0	4	300	1	0	1	26.6	3	103.7	36	2	52	4	34	1	0	1	5	0	5	1	2.58	5	1	0.67	4	2	0	1	5	0	1	5	0	1	5	0	1	5	2.04	1	5	0.005
111178	1	155	2	3	74	3	1	3	480	1	0	1	31.2	4	99	33	1	35	1	45	4	0	1	5	1.715	5	1	0.175	1	5	0	1	5	0	1	5	0	1	5	5.07	3	3	0.415	4	2	13.995	3	3	0.955
111185	1	169	1	3	69	2	0	2	180	1	0	1	29.2	3	102.6	42	3	44	3	46	4	0	1	5	0.345	5	1	0.125	1	5	0	1	5	3.165	5	1	0.685	5	1	2.215	1	5	0.75	4	2	0.495	1	5	0.54
111188	1	165	1	3	74	3	0	2	480	1	0	1	31.7	4	114.7	37	2	31	1	43	4	0	1	5	3.34	5	1	1.08	4	2	0	1	5	0	1	5	0.93	5	1	9.705	5	1	0	1	5	20.68	4	2	3.51
111189	1	169	2	1	36	2	0	4	120	1	0	0	28.9	3	85.8	37	2	33	1	37	2	1.665	5	1	0.94	4	2	0.17	1	5	0.52	4	2	0	1	5	0.95	5	1	2.38	1	5	3.77	5	1	11.735	3	3	0.705
111196	1	172	1	4	80	3	0	3	240	1	0	1	24.6	2	95.4	40	3	38	2	50	4	0	1	5	0	5	1	0.305	2	4	0	1	5	0	1	5	0.275	4	2	6.19	4	2	0.085	2	4	14.685	3	3	0.95
111197	1	171	2	1	27	4	0	3	180	3	0	0	22.8	2	85.2	33	1	37	2	45	4	0	1	5	0	5	1	0.285	1	5	0	1	5	0	1	5	0	1	5	3.35	2	4	0.21	3	3	15.88	4	2	0.4
111198	2	169	2	2	56	4	0	2	300	3	0	0	49.1	4	136.4	39	2	43	3	43	4	0.265	3	3	0.91	5	1	0.61	3	3	0	1	5	0	1	5	0.56	5	1	3.665	2	4	0	1	5	5.855	2	4	0.025
111199	2	165	2	2	47	3	0	4	180	2	0	0	22.8	2	81	38	2	46	4	28	1	0.99	4	2	1.145	5	1	2.045	5	1	4.11	5	1	0	1	5	0	1	5	3.16	2	4	0.24	3	3	6.055	2	4	1.985
111201	1	150	1	2	50	4	0	3	600	2	0	1	25.8	3	96.8	38	2	48	4	38	2	1.415	4	2	0	5	1	0.39	2	4	0.2	3	3	0	1	5	0	1	5	1.5	1	5	0	1	5	16.26	4	2	0.135
111202	1	162	1	2	49	3	0	1	300	1	1	1	28.7	3	113.5	46	4	46	4	30	1	0.745	4	2	1.215	5	1	2.58	5	1	1.055	4	2	1.485	5	1	0.015	3	3	5.29	3	3	0.56	4	2	7.26	2	4	0.865
111203	1	157	2	3	62	2	0	3	240	1	1	1	30.6	4	99	39	2	37	2	41	3	1.105	4	2	0.81	5	1	0.91	3	3	0	1	5	0	1	5	0.055	4	2	3.81	2	4	0.48	4	2	14.71	3	3	0.425
111204	1	163	2	1	32	2	0	3	300	1	0	0	22.7	2	81	47	4	43	3	39	3	2.61	5	1	3.8	4	2	3.62	5	1	0.3	4	2	0	1	5	0.03	4	2	6.415	4	2	0.165	2	4	17.85	4	2	3.56
111206	1	150	1	3	61	2	0	1	540	1	0	1	25.5	3	90.5	46	4	46	4	30	1	2.88	5	1	2.935	4	2	3.115	5	1	3.045	5	1	0.925	4	2	0.52	5	1	3.605	2	4	0.39	3	3	9.26	2	4	0.835
111207	2	164	1	3	77	1	0	3	360	1	1	1	30	4	101.1	37	2	51	4	41	3	0.135	2	4	0	5	1	0.005	1	5	0	1	5	0.7	4	2	0	1	5	1.025	1	5	0.14	2	4	4.255	1	5	0
111208	2	171	2	1	36	2	0	3	420	1	0	0	25.1	3	96.6	37	2	45	4	29	1	2.77	5	1	0.51	4	2	1.265	4	2	0	1	5	1.245	5	1	0	1	5	4.51	3	3	0.13	2	4	6.77	2	4	1.4
111209	1	159	2	1	31	3	0	2	600	1	0	0	52.1	4	145	40	3	40	2	40	3	0	1	5	0.22	5	1	0.96	4	2	0	1	5	0.915	4	2	0	1	5	9.49	5	1	0	1	5	28.2	5	1	1.3
111210	1	161	2	3	71	1	0	3	600	3	1	1	36.1	4	118.9	42	3	40	2	34	1	0.86	4	2	0.505	5	1	1.42	4	2	1.905	5	1	0	1	5	0.72	5	1	6.03	4	2	0	1	5	10.925	3	3	1.62
111215	1	150	1	3	67	1	0	3	300	1	1	0	27.3	3	104.9	36	2	40	2	42	3	0	1	5	0	5	1	1.19	4	2	0	1	5	0	1	5	0	1	5	5.44	3	3	1.935	5	1	1.865	1	5	0.34
111216	1	172	1	3	76	4	0	3	360	1	1	1	27.1	3	104.2	43	4	47	4	41	3	1.41	4	2	1.05	5	1	0.89	3	3	0.03	3	3	0	1	5	0.53	5	1	2.49	1	5	0	1	5	11.69	3	3	0.86
111219	2	168	2	1	31	1	0	4	180	1	0	0	24.5	2	89.1	46	4	48	4	32	1	1.555	5	1	0.24	4	2	1.15	4	2	5.08	5	1	0.225	4	2	0.005	3	3	4.325	3	3	0.695	4	2	4.24	1	5	0.33
111221	2	170	1	4	80	3	0	1	720	1	0	0	28.3	3	115	38	2	42	3	38	2	0.445	3	3	0.39	5	1	0.315	2	4	0.53	4	2	0	1	5	0	1	5	3.705	2	4	0.37	3	3	17.325	4	2	2.055
111222	2	161	2	2	53	2	0	3	240	1	0	0	26.6	3	87	54	4	54	4	38	2	2.515	5	1	1.285	4	2	2.09	5	1	0.59	4	2	2.575	5	1	0.165	4	2	4.345	3	3	0.405	4	2	1.345	1	5	0.18
111224	1	167	2	1	25	4	0	4	240	3	0	0	42.5	4	111.1	34	1	40	2	42	3	0	1	5	0.86	5	1	0.165	1	5	0.035	3	3	0	1	5	0.475	5	1	4.065	2	4	0	1	5	3.385	1	5	0.1
111228	2	160	1	2	40	4	0	3	180	1	0	0	33.4	4	115.4	37	2	37	2	43	4	1.89	5	1	0	4	2	0.15	1	5	0	1	5	0	1	5	0.015	3	3	4.825	3	3	0	1	5	23.76	5	1	0.83
111229	2	166	1	3	64	3	0	3	300	3	0	1	29.3	3	111.7	39	2	39	2	47	4	0.265	3	3	0.025	5	1	0.215	1	5	0	1	5	0	1	5	0	1	5	8.355	5	1	0.71	4	2	6.71	2	4	0.085
111233	1	169	1	1	32	2	0	4	540	1	0	1	32.6	4	108.5	54	4	46	4	44	4	5.425	5	1	0.425	4	2	1.64	5	1	0	1	5	1.79	5	1	0.075	4	2	5.98	4	2	0.41	4	2	15.555	4	2	1.12
111234	1	157	2	4	80	3	0	3	540	1	0	1	30.2	4	107.2	42	3	34	1	46	4	0.025	2	4	0.47	5	1	0.995	4	2	0	1	5	0	1	5	0.68	5	1	4.66	3	3	1.35	5	1	11.32	3	3	0.97
111236	2	163	1	2	40	4	0	1	240	3	0	1	30.7	4	109.4	36	2	46	4	42	3	1.465	4	2	0.075	5	1	0	1	5	0	1	5	0	1	5	0	1	5	1.715	1	5	0	1	5	20.13	4	2	0.795
111238	1	160	1	1	38	1	0	3	120	1	0	0	27.6	3	90.9	32	1	40	2	36	2	0	1	5	0	5	1	0.115	1	5	0	1	5	1.315	5	1	0	1	5	4.72	3	3	0	1	5	12.705	3	3	0.43
111240	2	168	1	3	61	2	0	3	960	1	0	1	28.2	3	101.5	39	2	39	2	39	3	3.33	5	1	1.195	4	2	1.02	4	2	0	1	5	0	1	5	0.015	3	3	2.88	2	4	2.15	5	1	8.815	2	4	2.05
111242	2	172	1	1	20	4	0	4	240	3	0	0	20.4	2	69.6	34	1	40	2	42	3	0	1	5	0.21	5	1	0.685	3	3	0	1	5	0	1	5	0	1	5	6.89	4	2	0	1	5	13.695	3	3	2.075
111244	2	164	2	1	22	3	0	1	540	1	0	0	32.5	4	104.2	39	2	43	3	33	1	0.195	3	3	0.28	5	1	1.02	4	2	1.545	5	1	0	1	5	0	1	5	5.705	4	2	0.11	2	4	9.895	3	3	2.29
111245	1	161	2	3	75	3	0	3	240	1	0	1	29.7	3	100.6	43	4	55	4	29	1	1.305	4	2	0.87	5	1	1.2	4	2	0.315	4	2	4.195	5	1	0	1	5	1.125	1	5	0.03	2	4	9.47	2	4	0.675
111246	2	172	1	3	61	4	0	3	600	1	1	0	35	4	120.7	40	3	46	4	40	3	0.275	3	3	0	5	1	0.08	1	5	0	1	5	1.865	5	1	0	1	5	2.61	1	5	0.145	2	4	41.92	5	1	0.385
111247	1	153	1	3	71	3	0	3	480	3	0	0	19.1	2	83.3	41	3	29	1	39	3	0.76	4	2	1.44	5	1	2.035	5	1	0	1	5	0	1	5	0.37	4	2	7.16	4	2	2.98	5	1	32.075	5	1	2.59
111250	2	159	2	2	57	3	0	3	120	3	0	0	29.2	3	101.1	36	2	40	2	40	3	0	1	5	0	5	1	0.54	2	4	0.38	4	2	0	1	5	0	1	5	2.05	1	5	0.19	3	3	56.915	5	1	0.155
111253	1	158	1	3	71	4	0	4	360	1	1	1	27.9	3	102.4	47	4	45	4	39	3	0.905	4	2	1.89	5	1	1.015	4	2	9.04	5	1	0	1	5	0	1	5	5.885	4	2	1.34	5	1	9.875	3	3	1.03
111254	2	150	1	1	39	3	0	1	240	3	0	0	28	3	96.2	38	2	38	2	32	1	4.43	5	1	0.625	4	2	1.375	4	2	1	4	2	0	1	5	0	1	5	5.835	4	2	0.795	5	1	7.855	2	4	0.235
111255	2	166	1	3	78	3	0	3	240	1	0	1	20.2	2	86.3	42	3	36	1	42	3	1.44	4	2	0.325	5	1	0.47	2	4	0.04	3	3	0	1	5	0.04	4	2	2.725	2	4	0.455	4	2	26.18	5	1	1.145
111257	1	171	1	3	70	4	0	3	420	1	0	0	31.5	4	113	40	3	46	4	38	2	0	1	5	0	5	1	2.365	5	1	0	1	5	0.67	4	2	0	1	5	3.99	2	4	0.285	3	3	10.67	3	3	0.27
111263	1	169	1	2	57	2	0	4	720	1	0	1	27.1	3	98.1	35	1	49	4	33	1	1.945	5	1	0.63	4	2	0.66	3	3	0.025	3	3	0	1	5	0	1	5	2.42	1	5	0.175	2	4	4.385	1	5	1.155
111268	2	155	1	3	79	3	0	3	480	3	0	1	21.6	2	90.2	44	4	32	1	48	4	0	1	5	0.985	5	1	0.22	1	5	2	5	1	0	1	5	0.03	4	2	7.615	4	2	0.83	5	1	35.715	5	1	1.75
111271	2	153	2	1	28	2	0	4	720	1	0	0	34.2	4	89.3	41	3	41	3	35	2	2.42	5	1	0.05	4	2	1.47	4	2	0.515	4	2	0	1	5	0.02	4	2	2.365	1	5	0.62	4	2	12.4	3	3	1.775
111279	2	170	1	2	40	3	0	3	180	1	0	1	34.1	4	123.6	37	2	39	2	37	2	0	1	5	1.34	5	1	0.855	3	3	3.625	5	1	0	1	5	0	1	5	4.49	3	3	0.165	2	4	48.025	5	1	3.55
111280	2	149	1	1	22	3	0	4	120	2	0	0	22.1	2	81.3	46	4	34	1	38	2	1.585	5	1	0	4	2	0.23	1	5	2.13	5	1	0.135	4	2	0.035	4	2	8.135	5	1	1.58	5	1	21.975	4	2	2.07
111282	2	166	2	2	54	3	1	3	720	3	1	0	33.4	4	108.4	38	2	40	2	40	3	0.87	4	2	0	5	1	0.605	3	3	0	1	5	0	1	5	0	1	5	4.61	3	3	0.22	3	3	22.775	4	2	1.615
111283	2	168	2	2	42	3	0	3	300	1	0	0	24.2	2	84.3	47	4	47	4	35	2	1.67	5	1	0	4	2	0.745	3	3	0.53	4	2	1.325	5	1	0	1	5	5.81	4	2	0.3	3	3	20.655	4	2	2.36
111284	1	155	1	3	65	1	0	3	240	1	1	1	32.3	4	117.4	44	4	30	1	42	3	1.305	4	2	1.72	5	1	4.175	5	1	0	1	5	0	1	5	0.815	5	1	14.03	5	1	0.66	4	2	24.25	5	1	2.1
111287	1	169	1	2	50	1	0	1	240	1	1	1	30.8	4	105.3	39	2	37	2	33	1	0.655	3	3	2.07	5	1	2.4	5	1	0	1	5	0.23	4	2	0.615	5	1	8.475	5	1	0.06	2	4	4.94	1	5	2.95
111288	1	152	1	2	56	4	0	3	480	3	1	1	30.7	4	111.3	30	1	36	1	42	3	0	1	5	0	5	1	0	1	5	0	1	5	0	1	5	0.015	3	3	4.99	3	3	0	1	5	6.93	2	4	0.52
111290	2	151	2	3	66	4	0	2	360	1	0	0	19.5	2	75.2	44	4	46	4	38	2	0.49	3	3	1.36	5	1	1.46	4	2	2.305	5	1	0	1	5	2.995	5	1	0.65	1	5	0.075	2	4	10.18	3	3	0
111297	2	162	1	3	70	3	0	4	300	1	0	1	32.4	4	116.4	40	3	36	1	34	1	4.49	5	1	3.205	4	2	4.045	5	1	0.13	3	3	0	1	5	0.045	4	2	3.78	2	4	0.675	4	2	20.485	4	2	1.945
111301	1	167	2	1	35	3	0	2	420	3	0	1	30.6	4	105	32	1	32	1	44	4	0	1	5	0	5	1	0.17	1	5	0	1	5	0	1	5	0	1	5	7.525	4	2	0.165	2	4	32.755	5	1	2.245
111303	2	155	1	1	27	1	0	3	60	1	0	0	32.9	4	110	37	2	27	1	43	4	0.32	3	3	0	5	1	0.315	2	4	0	1	5	0	1	5	2.44	5	1	9.1	5	1	0.22	3	3	15.225	4	2	0.365
111304	2	150	1	3	79	3	1	2	240	1	0	0	28.6	3	108.3	45	4	41	3	35	2	1.525	5	1	0.48	4	2	0.79	3	3	0.05	3	3	1.2	5	1	0	1	5	4.34	3	3	1.935	5	1	25.305	5	1	1.875
111307	1	151	1	2	42	4	0	4	300	1	0	0	31.2	4	104.7	40	3	40	2	44	4	0.52	3	3	0.59	5	1	0.935	3	3	0	1	5	0	1	5	2.735	5	1	7.92	5	1	0	1	5	1.815	1	5	0.495
111308	2	151	2	2	57	3	0	3	660	1	0	1	49.6	4	133.4	41	3	53	4	37	2	0	1	5	2.12	5	1	0.29	2	4	2	5	1	0.675	4	2	0	1	5	0.99	1	5	0.255	3	3	5.125	1	5	0.695
111309	1	166	1	1	35	3	0	3	480	3	0	0	29.6	3	107.7	43	4	37	2	33	1	0.995	4	2	0	5	1	1.72	5	1	0	1	5	1.175	5	1	0	1	5	5.74	4	2	2.13	5	1	26.23	5	1	2
111312	1	158	2	3	61	3	0	3	360	1	1	0	55.5	4	148	38	2	40	2	48	4	0.135	2	4	0.715	5	1	0.06	1	5	0	1	5	0	1	5	1.085	5	1	2.09	1	5	0.49	4	2	3.57	1	5	0.05
111315	1	152	2	3	63	2	0	3	360	3	1	1	27	3	97	41	3	43	3	37	2	0.55	3	3	2.925	5	1	0.875	3	3	0	1	5	1.285	5	1	0.495	5	1	4.02	2	4	0.22	3	3	3.76	1	5	0.5
111316	2	152	1	1	39	3	1	2	720	1	0	1	53.3	4	167.1	38	2	42	3	42	3	0.295	3	3	0.49	5	1	0.185	1	5	0.1	3	3	0	1	5	0	1	5	2.405	1	5	0.37	3	3	25.8	5	1	1.765
111317	1	154	2	2	45	1	0	4	360	1	1	0	38.9	4	106.5	40	3	46	4	34	1	1.455	4	2	1.625	5	1	1.005	4	2	0	1	5	0.66	4	2	0.01	3	3	5.635	4	2	0	1	5	3.49	1	5	1.655
111318	2	154	2	2	58	1	0	2	600	1	1	1	42.8	4	129	45	4	49	4	35	2	2.335	5	1	1.435	4	2	1.645	5	1	0	1	5	2.255	5	1	0	1	5	7.275	4	2	0	1	5	20.61	4	2	0.725
111320	1	157	2	2	43	3	0	2	240	3	1	1	32	4	110.4	35	1	45	4	43	4	0	1	5	0	5	1	0.805	3	3	0	1	5	0	1	5	0	1	5	2.05	1	5	0.65	4	2	0.51	1	5	0.575
111322	2	165	2	3	62	2	0	3	120	1	0	1	26.7	3	94.6	38	2	48	4	40	3	0.18	3	3	5.95	5	1	0.035	1	5	0.28	4	2	0	1	5	0	1	5	0.385	1	5	0.26	3	3	7.7	2	4	0.34
111323	1	160	1	2	43	1	0	3	240	1	0	0	33.3	4	114.5	44	4	32	1	40	3	0	1	5	0.395	5	1	2.85	5	1	0	1	5	4.105	5	1	0.19	4	2	23.64	5	1	0.67	4	2	26.25	5	1	2.905
111324	1	155	1	3	64	3	0	2	240	1	0	0	24.7	2	98.2	41	3	37	2	43	4	0	1	5	0.195	5	1	1.16	4	2	0.115	3	3	0	1	5	0	1	5	12.095	5	1	0.605	4	2	21.635	4	2	1.43
111328	1	166	1	3	68	3	0	2	120	1	0	0	28.3	3	95.8	40	3	50	4	24	1	0.805	4	2	2.025	5	1	0.97	4	2	1.605	5	1	1.285	5	1	0	1	5	1.85	1	5	0.37	3	3	7.685	2	4	0.575
111329	2	161	1	2	57	2	0	4	600	3	1	1	31.6	4	105.2	42	3	40	2	38	2	0	1	5	0.005	5	1	2.19	5	1	0	1	5	2.285	5	1	0.045	4	2	9.845	5	1	0.36	3	3	3.005	1	5	0.09
111332	2	161	2	2	57	3	0	4	60	1	0	0	20.5	2	77.9	41	3	45	4	33	1	1.555	5	1	0.56	4	2	1.215	4	2	7.085	5	1	0	1	5	0	1	5	5.275	3	3	0.345	3	3	14.13	3	3	1.065
111333	2	165	2	3	73	3	0	3	30	3	0	0	29.2	3	100.2	43	4	41	3	39	3	0.87	4	2	0	5	1	0.77	3	3	0.33	4	2	0	1	5	0	1	5	3.71	2	4	1.15	5	1	32.895	5	1	1.635
111335	3	156	2	2	55	4	0	3	600	1	0	1	32.6	4	104.9	39	2	43	3	47	4	0	1	5	0.45	5	1	0.88	3	3	0	1	5	0	1	5	0	1	5	6.615	4	2	0	1	5	20.27	4	2	1.115
111336	2	159	1	3	77	3	0	4	180	1	1	1	26.5	3	97.2	52	4	42	3	36	2	1.545	5	1	1.48	4	2	1.18	4	2	1.34	5	1	3.155	5	1	0.005	3	3	7.73	5	1	0.82	5	1	16.69	4	2	0.815
111337	2	150	2	3	67	3	0	3	300	3	0	1	21.5	2	89.1	38	2	46	4	48	4	0	1	5	0	5	1	0.46	2	4	0	1	5	0	1	5	0	1	5	2.435	1	5	0	1	5	29.115	5	1	0.095
111338	3	156	1	3	60	2	0	3	60	1	0	1	29.1	3	105	48	4	54	4	40	3	0	1	5	1.265	5	1	1.39	4	2	0.62	4	2	6.295	5	1	0	1	5	9.64	5	1	0	1	5	6.53	2	4	0.07
111343	1	166	2	3	67	4	0	2	300	1	1	1	34.3	4	108.2	35	1	43	3	37	2	3.875	5	1	1.26	4	2	0.685	3	3	0	1	5	0	1	5	0	1	5	1.165	1	5	0.605	4	2	7.675	2	4	1.78
111348	1	162	1	1	37	2	0	3	120	1	0	0	28.4	3	97.5	37	2	47	4	25	1	0.38	3	3	1.92	5	1	1.275	4	2	0.245	4	2	2.575	5	1	0	1	5	2.89	2	4	0.31	3	3	3.22	1	5	2.13
111350	2	170	1	3	62	2	0	3	60	1	0	0	28.4	3	100.5	35	1	31	1	47	4	0	1	5	1.965	5	1	0.205	1	5	0	1	5	0	1	5	1.015	5	1	9.16	5	1	0.265	3	3	4.705	1	5	1.82
111351	1	166	1	1	22	2	0	1	360	1	0	0	21.3	2	72.8	38	2	42	3	36	2	1.295	4	2	0.41	5	1	0.18	1	5	2.205	5	1	0	1	5	0.03	4	2	5.48	3	3	0.06	2	4	3.36	1	5	0.03
111354	1	167	1	2	58	2	0	2	240	1	0	0	33.1	4	105.2	38	2	40	2	32	1	1.305	4	2	4.035	5	1	0.89	3	3	1.53	5	1	0	1	5	0	1	5	4.685	3	3	0.705	4	2	13.015	3	3	0.82
111357	2	172	2	3	60	3	1	3	540	3	1	1	33.5	4	120.2	50	4	46	4	40	3	0.8	4	2	0.875	5	1	0.53	2	4	0.3	4	2	1.4	5	1	1.02	5	1	3.24	2	4	0.145	2	4	25.88	5	1	1.42
111358	1	156	1	2	48	2	0	3	360	3	0	0	23.3	2	84.2	33	1	49	4	39	3	0	1	5	0.35	5	1	0.585	2	4	0.01	3	3	0	1	5	0	1	5	0.275	1	5	0	1	5	1.775	1	5	0.12
111360	1	166	1	2	53	4	0	1	300	1	0	0	34.8	4	112.7	33	1	33	1	41	3	0.55	3	3	1.915	5	1	0.22	1	5	0	1	5	0	1	5	0.03	4	2	4.53	3	3	0.015	2	4	14.34	3	3	0.735
111364	1	172	1	3	67	4	0	1	180	3	0	1	32.5	4	116.3	43	4	49	4	27	1	1.455	4	2	0.465	5	1	1.695	5	1	0.825	4	2	2.645	5	1	0	1	5	4.855	3	3	0	1	5	18.21	4	2	0.9
111365	2	168	2	1	34	1	1	2	600	1	0	0	28.3	3	97	47	4	35	1	47	4	0	1	5	0	5	1	0.41	2	4	0.15	3	3	1.055	4	2	0.01	3	3	9.88	5	1	1.61	5	1	25.31	5	1	2.115
111366	1	169	1	1	22	2	0	4	120	3	0	0	19	2	71.6	44	4	28	1	42	3	0	1	5	0.435	5	1	1.015	4	2	0	1	5	8.595	5	1	2.14	5	1	22.67	5	1	1.245	5	1	45.42	5	1	4.025
111370	2	156	2	1	34	2	0	3	720	2	0	0	37.4	4	111.7	38	2	34	1	46	4	0.45	3	3	0	5	1	0.205	1	5	0	1	5	0	1	5	0.25	4	2	4.525	3	3	0.245	3	3	17.605	4	2	1.52
111378	2	162	2	3	63	1	0	3	960	3	1	1	32.6	4	108.5	45	4	49	4	37	2	0	1	5	0.48	5	1	1.51	4	2	0.625	4	2	2.4	5	1	0	1	5	2.9	2	4	0.545	4	2	11.4	3	3	0.09
111380	2	158	1	3	67	3	0	3	720	1	1	1	48.8	4	155	40	3	36	1	42	3	1.1	4	2	0	5	1	0.79	3	3	0	1	5	0	1	5	1.145	5	1	4.795	3	3	0.49	4	2	9.23	2	4	0.245
111382	1	154	1	3	60	1	0	2	600	1	0	1	36.7	4	131	41	3	43	3	33	1	0.93	4	2	0	5	1	1.545	4	2	0	1	5	3.625	5	1	0.01	3	3	11.885	5	1	0	1	5	7.725	2	4	2.075
111395	1	162	1	1	34	2	0	3	480	1	0	1	60.6	4	152.2	33	1	39	2	41	3	0	1	5	1.265	5	1	0.66	3	3	0	1	5	0	1	5	0	1	5	12.835	5	1	0	1	5	9.405	2	4	0.835
111396	2	170	2	2	47	4	1	3	300	1	0	1	38.2	4	112.5	40	3	40	2	40	3	0	1	5	0	5	1	1.155	4	2	0	1	5	0.045	4	2	0	1	5	5.665	4	2	0.425	4	2	14.265	3	3	1.44
111400	1	168	2	1	28	4	0	1	480	1	0	1	39.3	4	110.5	37	2	47	4	39	3	0	1	5	0.05	5	1	0.885	3	3	0	1	5	0.595	4	2	0	1	5	4.125	2	4	0.3	3	3	3.665	1	5	0.94
111405	2	165	1	2	44	1	1	3	360	1	0	0	35.8	4	112.8	41	3	35	1	43	4	0	1	5	0.34	5	1	0.93	3	3	0	1	5	0.66	4	2	0	1	5	14.65	5	1	0.66	4	2	55.72	5	1	1.235
111408	1	171	1	1	36	2	0	1	360	3	0	0	28.8	3	99	40	3	36	1	38	2	0	1	5	0	5	1	1.895	5	1	0	1	5	0.325	4	2	0.02	4	2	8.355	5	1	0.065	2	4	11.42	3	3	0.745
111411	2	152	2	2	50	1	0	3	180	1	1	1	26.7	3	92.4	57	4	43	3	39	3	1.875	5	1	2.015	4	2	2.26	5	1	2.93	5	1	1.985	5	1	0.99	5	1	15.095	5	1	0.77	4	2	36.31	5	1	0.69
111417	2	151	2	4	80	4	0	2	360	1	0	1	27.9	3	99.3	42	3	40	2	44	4	1.84	5	1	1.815	4	2	0.94	3	3	0	1	5	0	1	5	0.715	5	1	3.76	2	4	0.295	3	3	11.405	3	3	0.37
111420	1	163	1	2	42	4	0	4	240	3	1	1	40.1	4	124	43	4	45	4	39	3	0.28	3	3	0	5	1	0.87	3	3	0	1	5	2.135	5	1	0	1	5	4.745	3	3	0.5	4	2	14.815	3	3	0.265
111424	1	172	1	3	61	4	0	4	300	3	0	1	23.6	2	90.3	39	2	47	4	41	3	0.115	2	4	0	5	1	0.39	2	4	0	1	5	0.88	4	2	0.01	3	3	0	1	5	0.175	2	4	7.365	2	4	0
111425	2	164	1	1	36	3	0	1	180	1	0	0	26.7	3	94.4	43	4	39	2	47	4	0	1	5	0	5	1	1.975	5	1	0	1	5	0	1	5	0.14	4	2	6.28	4	2	0	1	5	29.94	5	1	0.84
111427	1	172	1	2	54	2	0	2	240	1	0	1	27.2	3	95.6	44	4	54	4	28	1	2.31	5	1	0.75	4	2	2.62	5	1	0.255	4	2	3.38	5	1	0	1	5	3.315	2	4	0	1	5	11.725	3	3	0.525
111428	2	158	1	2	44	3	0	3	120	3	0	0	33.1	4	105.9	38	2	30	1	44	4	0	1	5	0.325	5	1	1.155	4	2	0	1	5	0	1	5	0.495	5	1	17.755	5	1	0	1	5	71.33	5	1	3.725
111429	2	172	1	1	29	3	0	4	660	3	0	0	22.6	2	84.4	39	2	33	1	37	2	0	1	5	0.015	5	1	1.1	4	2	2.1	5	1	0	1	5	0	1	5	11.49	5	1	1.755	5	1	18.71	4	2	3.165
111430	2	167	2	1	28	3	0	4	600	1	0	0	22.2	2	74.3	41	3	43	3	39	3	1.27	4	2	2.165	5	1	3.83	5	1	0	1	5	0	1	5	1.04	5	1	3.105	2	4	0	1	5	14.525	3	3	0.69
111431	2	158	2	2	40	3	1	2	120	3	0	1	44.9	4	115.6	32	1	40	2	38	2	0	1	5	0.42	5	1	0.18	1	5	1	4	2	0	1	5	0.01	3	3	4.895	3	3	0	1	5	4.55	1	5	0.47
111433	1	169	1	2	51	1	0	3	150	1	0	1	25.1	3	90.1	38	2	42	3	44	4	0	1	5	0.84	5	1	0.075	1	5	0	1	5	0.905	4	2	0	1	5	0.26	1	5	0.205	3	3	25.045	5	1	0
111434	1	153	2	3	66	2	0	3	180	1	0	1	42	4	123	38	2	36	1	48	4	0	1	5	1.72	5	1	0.32	2	4	0	1	5	0	1	5	0.715	5	1	4.615	3	3	0.04	2	4	11.555	3	3	0.805
111436	1	166	2	2	44	4	0	3	240	1	0	1	20.6	2	74.2	37	2	37	2	45	4	0.07	2	4	0.235	5	1	0.29	2	4	0	1	5	0	1	5	0.62	5	1	3.795	2	4	0.36	3	3	8.665	2	4	0.35
111440	2	159	2	2	48	3	0	2	360	1	0	0	41.4	4	121.7	36	2	48	4	40	3	0	1	5	0	5	1	3.27	5	1	0	1	5	0	1	5	0.01	3	3	0.765	1	5	0	1	5	0.945	1	5	0.245
111441	1	169	1	3	64	2	0	2	240	1	0	1	26.1	3	98.6	44	4	56	4	30	1	4.57	5	1	2.37	4	2	0.97	4	2	0.525	4	2	1.205	5	1	0	1	5	5.25	3	3	0	1	5	5.075	1	5	0.66
111442	1	150	1	3	79	4	0	3	180	1	1	1	32.1	4	111.7	42	3	42	3	36	2	0.175	3	3	1.295	5	1	1.535	4	2	0	1	5	1.25	5	1	0	1	5	11.86	5	1	0	1	5	28.855	5	1	0.255
111443	1	154	1	3	60	1	0	3	240	1	1	1	29.2	3	104.8	50	4	44	3	38	2	0.865	4	2	1.205	5	1	1.175	4	2	0.15	3	3	7.435	5	1	0	1	5	13.38	5	1	0.67	4	2	25.375	5	1	2.99
111444	1	159	2	3	68	3	0	3	360	1	0	1	49.6	4	143	35	1	45	4	29	1	0	1	5	0	5	1	1.765	5	1	0.13	3	3	0.75	4	2	0	1	5	4.595	3	3	0	1	5	8.4	2	4	2
111449	1	165	1	2	59	3	0	3	480	3	0	1	23.2	2	96.5	28	1	26	1	38	2	0	1	5	0	5	1	0.42	2	4	0	1	5	0	1	5	0	1	5	13.72	5	1	0.08	2	4	32.2	5	1	2.735
111452	1	155	1	3	62	1	0	1	120	3	0	1	23.8	2	90.1	32	1	38	2	34	1	3.46	5	1	0	4	2	0.6	3	3	0	1	5	0	1	5	0	1	5	10.85	5	1	0	1	5	7.725	2	4	3.085
111454	2	149	2	1	23	3	0	4	240	1	0	0	23.6	2	86.6	37	2	45	4	35	2	0.81	4	2	0.035	5	1	0.705	3	3	0.015	3	3	0	1	5	0	1	5	6.185	4	2	0	1	5	5.65	2	4	1.675
111455	1	154	1	3	62	1	0	3	240	1	1	1	25.2	3	95.9	45	4	51	4	31	1	5.695	5	1	1.33	4	2	0.85	3	3	8.705	5	1	13.465	5	1	0	1	5	9.525	5	1	0	1	5	9.415	2	4	2.76
111456	1	162	1	1	35	3	0	2	60	3	0	1	30.4	4	107	44	4	38	2	40	3	4.445	5	1	0	4	2	0.51	2	4	1.1	5	1	0	1	5	0.65	5	1	7.405	4	2	0.505	4	2	8.11	2	4	6.18
111459	2	149	1	2	54	3	0	3	360	1	0	1	30	4	118.5	36	2	34	1	42	3	0	1	5	0	5	1	1.06	4	2	0	1	5	0	1	5	0.99	5	1	4.605	3	3	0	1	5	16.36	4	2	4.89
111463	2	149	1	3	63	3	0	2	360	1	1	1	29.1	3	111	39	2	39	2	41	3	0.46	3	3	0.415	5	1	0.33	2	4	0.2	3	3	0	1	5	0.095	4	2	7.725	5	1	0	1	5	8.195	2	4	1.67
111471	2	162	1	1	24	2	0	3	180	3	0	0	20.3	2	73.5	44	4	44	3	34	1	0.955	4	2	0	5	1	1.94	5	1	0	1	5	1.5	5	1	0	1	5	5.965	4	2	0.37	3	3	19.82	4	2	2.565
111476	2	152	2	2	47	4	0	2	420	3	0	1	42.7	4	121.2	37	2	45	4	39	3	0	1	5	0	5	1	0.595	3	3	0	1	5	0.565	4	2	0	1	5	3.295	2	4	0.24	3	3	7.72	2	4	0.625
111479	1	152	1	2	43	1	0	3	480	2	0	0	28.1	3	94.5	41	3	41	3	37	2	0.415	3	3	0	5	1	0.91	3	3	0	1	5	1.455	5	1	0	1	5	21.76	5	1	0	1	5	31.57	5	1	0.76
111488	1	150	1	1	21	4	0	1	300	1	0	0	22.8	2	76.3	40	3	26	1	50	4	0	1	5	0	5	1	0.555	2	4	0	1	5	0	1	5	0.02	4	2	12.165	5	1	1.185	5	1	49.29	5	1	1.755
111489	2	163	2	1	35	4	0	3	120	3	0	1	34.7	4	102.7	46	4	48	4	44	4	0.065	2	4	1.065	5	1	0.16	1	5	0.91	4	2	0.255	4	2	0	1	5	5.435	3	3	0.43	4	2	10.795	3	3	0.215
111493	2	167	2	3	74	3	0	3	1080	2	0	1	38.5	4	113.2	44	4	32	1	48	4	0	1	5	0.045	5	1	0.275	1	5	0	1	5	3.595	5	1	0.9	5	1	8.8	5	1	0.36	3	3	33.91	5	1	0.52
111494	2	155	1	2	58	3	1	3	720	1	1	1	41	4	140.2	37	2	27	1	49	4	0	1	5	0	5	1	0.28	1	5	0	1	5	0	1	5	0.055	4	2	6.085	4	2	0.44	4	2	41.535	5	1	1.285
111500	2	158	2	2	53	3	0	2	300	1	0	1	28	3	106.7	41	3	35	1	47	4	0	1	5	0.815	5	1	1.4	4	2	0	1	5	0	1	5	0.01	3	3	9.755	5	1	0.04	2	4	25.085	5	1	0.635
111501	2	168	1	2	56	3	0	4	600	1	1	1	27	3	103.3	39	2	47	4	39	3	0.905	4	2	4.66	5	1	0.57	2	4	0.2	3	3	0	1	5	0	1	5	6.33	4	2	0	1	5	5.705	2	4	2.035
111502	1	168	2	3	64	4	0	2	360	2	0	1	44.4	4	120.1	44	4	38	2	44	4	1.19	4	2	1.12	5	1	1.18	4	2	0	1	5	0	1	5	1.83	5	1	3.915	2	4	1.765	5	1	12.03	3	3	0.065
111503	3	156	1	2	46	3	0	2	240	1	0	0	29.9	3	104.1	34	1	38	2	40	3	0.505	3	3	0.91	5	1	0.45	2	4	0	1	5	0	1	5	1.21	5	1	5.205	3	3	0	1	5	3.905	1	5	1.425
111504	2	155	2	1	32	3	0	4	120	1	0	0	31.7	4	103	36	2	46	4	28	1	0	1	5	0.42	5	1	2.135	5	1	0.2	3	3	1.9	5	1	0	1	5	3.61	2	4	0.165	2	4	8.86	2	4	1.005
111507	1	169	1	2	58	2	0	3	45	1	0	0	24.3	2	93.2	50	4	46	4	34	1	3.04	5	1	1.415	4	2	2.605	5	1	0.315	4	2	2.235	5	1	0.495	5	1	6.51	4	2	0.65	4	2	3.43	1	5	2.105
111508	1	172	2	2	48	4	0	2	480	1	0	1	36.9	4	106	35	1	43	3	41	3	0.285	3	3	0.96	5	1	0.32	2	4	0	1	5	0	1	5	0	1	5	2.93	2	4	0.365	3	3	9.415	2	4	0.32
111510	2	159	1	1	39	3	0	4	180	3	0	0	25.6	3	91.7	40	3	40	2	38	2	3.16	5	1	0	4	2	3.335	5	1	0	1	5	0	1	5	0.745	5	1	6.66	4	2	0	1	5	8.165	2	4	2.55
111511	3	156	1	1	32	2	0	4	60	1	0	0	28.3	3	91.5	43	4	35	1	43	4	0	1	5	0	5	1	0.615	3	3	0	1	5	4.13	5	1	0.495	5	1	11.245	5	1	0.115	2	4	16.605	4	2	1.45
111512	1	167	1	1	39	3	0	3	360	3	0	1	23	2	91	33	1	35	1	37	2	0	1	5	0.38	5	1	0	1	5	0	1	5	3.04	5	1	0.055	4	2	1.19	1	5	0	1	5	75.995	5	1	0.78
111513	1	169	1	3	66	2	0	3	480	1	1	1	31.8	4	110.4	40	3	48	4	44	4	0	1	5	0.78	5	1	0.2	1	5	0	1	5	1.485	5	1	0	1	5	0	1	5	2.67	5	1	0.23	1	5	0
111514	2	149	2	3	64	3	1	2	480	1	0	0	29.4	3	98.3	41	3	39	2	47	4	0.765	4	2	1.715	5	1	0.125	1	5	0	1	5	0	1	5	0.335	4	2	0.21	1	5	1.345	5	1	10.365	3	3	0.935
111516	2	161	1	3	61	2	0	2	420	1	1	1	33.5	4	112.5	41	3	39	2	43	4	0.035	2	4	0	5	1	2.015	5	1	0	1	5	0	1	5	0	1	5	9.465	5	1	0.61	4	2	14.4	3	3	0.365
111519	1	149	2	1	32	2	0	2	180	1	0	0	30.6	4	94	41	3	37	2	53	4	0	1	5	0.765	5	1	0.195	1	5	0	1	5	0	1	5	0.56	5	1	1.79	1	5	3.385	5	1	14.66	3	3	0.46
111522	2	152	2	2	50	1	1	2	360	1	0	1	36.2	4	103.4	48	4	36	1	44	4	0	1	5	0.98	5	1	1.715	5	1	0	1	5	1.495	5	1	1.035	5	1	7.555	4	2	0.955	5	1	20.22	4	2	1.14
111523	2	155	2	2	59	1	0	3	30	1	1	0	39.8	4	124.1	34	1	40	2	44	4	0	1	5	0	5	1	0.385	2	4	0	1	5	0	1	5	0.105	4	2	1.29	1	5	0.19	3	3	4.965	1	5	0
111525	2	155	1	3	61	1	0	3	240	1	0	1	23.5	2	93.7	41	3	37	2	29	1	0.125	2	4	2.635	5	1	1.43	4	2	2.485	5	1	4.98	5	1	0.01	3	3	3.68	2	4	1.245	5	1	15.785	4	2	2.24
111528	2	164	1	1	36	3	0	3	360	3	0	0	21.9	2	83.5	37	2	37	2	45	4	0	1	5	0	5	1	0.825	3	3	0	1	5	0	1	5	0	1	5	12.79	5	1	0	1	5	83.68	5	1	2.95
111533	1	172	2	1	25	3	0	4	120	1	0	0	35.3	4	106.1	38	2	38	2	48	4	0	1	5	0	5	1	0.405	2	4	0	1	5	0	1	5	0	1	5	4.045	2	4	1.32	5	1	18.48	4	2	0.41
111534	2	153	2	1	32	2	0	3	120	1	0	0	39.3	4	110.1	46	4	46	4	46	4	0	1	5	0.455	5	1	0.625	3	3	0	1	5	2.38	5	1	0.99	5	1	3.555	2	4	0.435	4	2	5.295	1	5	0.3
111535	1	151	2	3	64	3	0	3	480	3	0	1	26.2	3	102	30	1	44	3	38	2	0.255	3	3	0.255	5	1	0.05	1	5	0	1	5	0	1	5	0	1	5	1.625	1	5	0	1	5	9.34	2	4	1.825
111536	2	162	1	1	26	2	0	3	600	1	0	0	23.2	2	84	47	4	53	4	37	2	4.7	5	1	2.41	4	2	1.77	5	1	3.305	5	1	0	1	5	0	1	5	5.53	3	3	0.72	4	2	2.34	1	5	1.08
111542	2	149	1	2	53	3	0	4	300	1	0	0	24.4	2	86.2	43	4	35	1	41	3	1.23	4	2	2.415	5	1	0.685	3	3	0.15	3	3	0	1	5	0.505	5	1	6.94	4	2	0.355	3	3	22.955	4	2	2.155
111543	2	163	2	1	30	3	0	4	120	1	0	0	19.1	2	77	34	1	46	4	38	2	0.135	2	4	2.975	5	1	0.28	1	5	1	4	2	0	1	5	0	1	5	1.56	1	5	0.33	3	3	2.14	1	5	0.26
111550	2	150	2	3	76	3	1	3	300	1	0	0	30.5	4	104.5	35	1	49	4	23	1	4.18	5	1	1.67	4	2	0.77	3	3	0.425	4	2	2.135	5	1	0	1	5	3.47	2	4	0	1	5	3.83	1	5	2.165
111556	2	167	2	2	52	4	0	2	720	1	0	1	49	4	142.3	36	2	38	2	38	2	0	1	5	0	5	1	0.43	2	4	4.2	5	1	0	1	5	0	1	5	6.665	4	2	0.445	4	2	9.645	2	4	0.89
111557	2	158	2	2	48	3	0	3	480	1	0	0	32.4	4	108.8	40	3	40	2	42	3	0	1	5	0.39	5	1	0.665	3	3	0.665	4	2	0	1	5	0.375	4	2	1.57	1	5	0.68	4	2	11.48	3	3	1.81
111558	2	166	1	4	80	3	0	3	420	1	0	0	24.2	2	100.1	40	3	40	2	34	1	0.325	3	3	0.155	5	1	0.18	1	5	0.755	4	2	1.49	5	1	0.215	4	2	7.24	4	2	0	1	5	11.085	3	3	3.885
111560	2	168	2	3	72	4	0	3	300	3	0	1	36.3	4	122.4	35	1	35	1	39	3	0.635	3	3	0	5	1	0.785	3	3	0	1	5	0	1	5	0	1	5	4.775	3	3	1.41	5	1	10.435	3	3	1.81
111561	1	164	2	1	28	2	0	4	240	3	0	0	32.8	4	104	34	1	50	4	38	2	1.385	4	2	1.3	5	1	0.51	2	4	0	1	5	0	1	5	0	1	5	2.25	1	5	0	1	5	5.335	1	5	0.685
111564	1	150	1	3	61	4	0	2	180	1	1	0	33.6	4	116	36	2	46	4	36	2	0.1	2	4	0	5	1	0.935	3	3	0.285	4	2	0	1	5	0	1	5	1.145	1	5	0.405	4	2	1.99	1	5	1.515
111571	2	167	2	3	64	3	0	3	360	3	0	1	33	4	116.3	38	2	44	3	44	4	0.955	4	2	0	5	1	0.12	1	5	0	1	5	0	1	5	0	1	5	2.55	1	5	0.52	4	2	12.695	3	3	0.06
111572	1	170	2	1	26	3	0	2	360	1	0	0	29	3	91.3	47	4	51	4	29	1	1.05	4	2	1.16	5	1	2.275	5	1	1.305	5	1	5.395	5	1	0.06	4	2	2.1	1	5	0	1	5	21.075	4	2	0.77
111574	2	154	1	3	71	1	0	3	720	1	0	1	29.4	3	104.6	37	2	43	3	35	2	1.34	4	2	0.775	5	1	0.6	3	3	0.12	3	3	0	1	5	0.045	4	2	5.56	3	3	0	1	5	4.02	1	5	1.395
111575	1	169	2	1	37	2	0	3	120	1	0	0	28.7	3	102.4	41	3	49	4	39	3	3.315	5	1	0.64	4	2	0.275	1	5	0	1	5	2.115	5	1	0	1	5	4.81	3	3	0.04	2	4	7.08	2	4	0.34
111579	1	167	1	4	80	2	0	3	600	1	0	1	27.2	3	105.3	45	4	49	4	37	2	4.365	5	1	1.905	4	2	1.28	4	2	1.645	5	1	0	1	5	0.065	4	2	2.735	2	4	0	1	5	14.065	3	3	1.01
111585	1	162	1	1	38	2	0	3	540	1	0	0	23.3	2	90.2	44	4	42	3	36	2	1.87	5	1	0	4	2	1.97	5	1	0	1	5	0.915	4	2	0	1	5	9.625	5	1	0.55	4	2	12.86	3	3	3.18
111587	2	171	1	2	46	4	0	3	240	1	0	0	25.5	3	93.8	49	4	41	3	37	2	0.27	3	3	0.03	5	1	2.915	5	1	0.05	3	3	3.47	5	1	0.675	5	1	8.825	5	1	0	1	5	27.795	5	1	0.06
111588	2	158	1	2	49	3	0	3	840	1	1	0	30.2	4	100.6	37	2	49	4	27	1	2.11	5	1	1.495	4	2	1.875	5	1	2	5	1	0	1	5	0	1	5	3.99	2	4	0.135	2	4	4.895	1	5	1.5
111590	1	157	2	2	40	3	1	2	180	3	1	1	44.2	4	131.3	35	1	43	3	45	4	0	1	5	0.68	5	1	0.475	2	4	0	1	5	0	1	5	0	1	5	5.34	3	3	0	1	5	14.925	3	3	1.26
111595	2	151	1	2	43	3	0	3	120	3	0	1	22.6	2	83.2	33	1	39	2	35	2	0	1	5	0	5	1	0.555	2	4	0	1	5	1.985	5	1	0	1	5	5.075	3	3	0	1	5	19.775	4	2	1.425
111598	1	151	1	1	36	4	0	3	300	3	1	1	47.4	4	146.6	31	1	39	2	41	3	0	1	5	0	5	1	0.39	2	4	0	1	5	0	1	5	0	1	5	5.16	3	3	0.145	2	4	9.445	2	4	0.85
111604	2	166	2	3	62	3	0	3	45	3	1	1	36.1	4	126.2	48	4	46	4	42	3	0.65	3	3	0	5	1	1.1	4	2	2	5	1	0	1	5	0.03	4	2	2.755	2	4	0.88	5	1	8.48	2	4	0.055
111605	2	162	1	1	25	2	0	4	480	1	0	0	29.2	3	101.9	49	4	57	4	31	1	1.125	4	2	3	5	1	3	5	1	4.505	5	1	4.45	5	1	0	1	5	5.095	3	3	0.345	3	3	0.96	1	5	1.84
111608	1	156	2	1	34	4	0	3	20	1	0	1	32.9	4	99.9	36	2	40	2	42	3	0.25	3	3	0	5	1	0.515	2	4	0	1	5	0	1	5	0.045	4	2	3.125	2	4	0.08	2	4	8.515	2	4	0.12
111609	2	167	1	2	43	4	0	1	210	3	1	1	35.6	4	117.3	49	4	37	2	33	1	0.955	4	2	0.91	5	1	1.985	5	1	1.355	5	1	0.365	4	2	0.03	4	2	8.23	5	1	0.585	4	2	35.31	5	1	3.745
111610	2	169	1	3	63	4	0	3	360	3	0	0	20.1	2	81.4	39	2	37	2	39	3	0.135	2	4	0	5	1	0.605	3	3	0.285	4	2	0	1	5	2.315	5	1	4.94	3	3	0.255	3	3	8.385	2	4	0.47
111613	1	170	2	2	40	4	0	3	600	1	0	1	28.8	3	91.7	39	2	43	3	45	4	0.78	4	2	0	5	1	0	1	5	0	1	5	0	1	5	0.74	5	1	3.885	2	4	0	1	5	8.435	2	4	0.09
111614	2	160	2	2	58	4	0	3	600	1	0	1	40.9	4	131.5	47	4	43	3	41	3	0.63	3	3	0.525	5	1	1.635	5	1	0.94	4	2	0	1	5	1.355	5	1	2.285	1	5	0.18	3	3	30.725	5	1	1.07
111616	2	170	2	3	63	4	1	3	360	1	1	1	49.3	4	138.3	36	2	36	1	42	3	1.865	5	1	0.55	4	2	0.17	1	5	0	1	5	0	1	5	0	1	5	7.16	4	2	0.455	4	2	12.99	3	3	0.72
111617	1	171	1	2	55	4	0	3	120	3	0	1	27.1	3	99.1	32	1	38	2	44	4	0	1	5	0	5	1	0.185	1	5	0	1	5	0	1	5	0	1	5	3.595	2	4	0.085	2	4	20.035	4	2	0.025
111618	2	151	1	2	48	4	0	4	300	3	0	1	21	2	77.4	38	2	32	1	46	4	0.61	3	3	0	5	1	0.23	1	5	0	1	5	0	1	5	0	1	5	7.395	4	2	0.945	5	1	40.98	5	1	0.145
111621	2	164	1	3	60	1	0	2	180	1	0	1	29	3	101.1	36	2	36	1	40	3	1.245	4	2	0.61	5	1	0.385	2	4	0	1	5	0	1	5	0	1	5	11.91	5	1	0	1	5	27.34	5	1	1.615
111625	2	159	1	4	80	2	0	2	480	1	0	1	26.9	3	104.8	39	2	43	3	43	4	0	1	5	0	5	1	0	1	5	1.64	5	1	0	1	5	0	1	5	3.33	2	4	2.075	5	1	7.04	2	4	0.665
111629	2	166	1	2	57	3	0	2	1020	3	0	1	21.7	2	89.5	41	3	37	2	43	4	0	1	5	0	5	1	0.315	2	4	4	5	1	0	1	5	0	1	5	8.635	5	1	0.19	3	3	101.765	5	1	1.115
111631	2	158	1	3	71	3	1	3	480	1	1	1	28.5	3	107.1	31	1	39	2	35	2	3.795	5	1	0.66	4	2	0.58	2	4	0	1	5	0	1	5	0.505	5	1	2.335	1	5	0	1	5	4.74	1	5	1.4
111632	2	153	1	2	50	2	0	1	300	1	1	0	31.9	4	111.6	39	2	53	4	27	1	1.49	5	1	2.22	4	2	1.045	4	2	0.08	3	3	1.625	5	1	0	1	5	2.805	2	4	0	1	5	1.735	1	5	1.645
111638	1	169	1	1	33	2	0	4	90	3	0	0	29.2	3	100.6	38	2	36	1	28	1	1.1	4	2	1.465	5	1	4.56	5	1	7.73	5	1	0	1	5	0.35	4	2	6.19	4	2	0.235	3	3	7.595	2	4	1.87
111639	2	172	1	3	71	3	1	2	360	1	0	1	33.5	4	123.9	43	4	45	4	43	4	0	1	5	0	5	1	1.565	5	1	0.22	3	3	0	1	5	0	1	5	7	4	2	0.07	2	4	16.68	4	2	0.435
111640	1	149	1	2	51	2	0	2	60	3	1	1	32.6	4	111.8	41	3	37	2	43	4	0	1	5	1.09	5	1	0.375	2	4	0	1	5	3.935	5	1	0	1	5	6.355	4	2	0.5	4	2	46.505	5	1	1.105
111642	2	155	1	4	80	4	0	2	120	1	1	1	21.8	2	87.5	35	1	41	3	35	2	0.275	3	3	0	5	1	0.19	1	5	0	1	5	1.985	5	1	0	1	5	6.335	4	2	0.11	2	4	8.225	2	4	0.58
111645	1	155	2	2	49	3	0	3	180	3	0	1	38	4	119.7	35	1	49	4	43	4	0	1	5	0	5	1	0.01	1	5	0.03	3	3	0	1	5	0	1	5	0.465	1	5	0	1	5	6.85	2	4	0.18
111646	2	157	2	1	30	2	0	2	240	1	0	0	16.5	1	70.5	49	4	55	4	39	3	0.98	4	2	2.66	5	1	2.005	5	1	0	1	5	9.97	5	1	0	1	5	3.3	2	4	0.95	5	1	1.45	1	5	0.02
111647	2	164	1	4	80	3	0	2	240	1	0	1	22.9	2	94.7	42	3	52	4	34	1	2.81	5	1	1.795	4	2	0.215	1	5	2.235	5	1	0.045	4	2	0	1	5	2.03	1	5	0.25	3	3	6.565	2	4	0.58
111649	1	158	1	3	74	1	0	3	0	1	1	0	24.7	2	88.9	45	4	39	2	45	4	2.18	5	1	0.64	4	2	0.495	2	4	0.025	3	3	0	1	5	0.99	5	1	7.835	5	1	0.425	4	2	1.03	1	5	0.535
111650	1	161	2	1	32	2	0	2	360	1	0	0	20.2	2	68.4	33	1	37	2	43	4	0	1	5	0.64	5	1	0.375	2	4	0	1	5	0	1	5	0	1	5	4.155	2	4	0.385	3	3	20.565	4	2	0.55
111652	2	156	2	1	23	4	0	1	20	3	0	0	17.7	1	71	43	4	33	1	45	4	0.89	4	2	0.435	5	1	0.605	3	3	0	1	5	0	1	5	1.055	5	1	8.305	5	1	0.59	4	2	11.375	3	3	1.61
111656	1	163	2	3	78	4	0	2	360	1	1	1	20.8	2	81.9	37	2	39	2	43	4	0.405	3	3	3.32	5	1	0.545	2	4	0	1	5	0	1	5	0.03	4	2	1.9	1	5	0.205	3	3	11.755	3	3	0.42
111658	1	153	2	2	50	2	0	1	600	1	0	0	25.2	3	82	35	1	29	1	41	3	0.31	3	3	1.885	5	1	0.395	2	4	0	1	5	0	1	5	0.495	5	1	7.13	4	2	0.5	4	2	9.28	2	4	0.855
111659	2	170	1	1	32	4	0	3	240	3	0	0	19.7	2	71.3	40	3	36	1	36	2	1.025	4	2	0	5	1	0.605	3	3	0	1	5	1.095	4	2	0	1	5	9.2	5	1	0.655	4	2	23.335	4	2	2.445
111660	1	170	2	2	58	1	0	3	20	1	0	1	23.6	2	85.5	47	4	49	4	35	2	0	1	5	1.775	5	1	2.925	5	1	1.37	5	1	2.895	5	1	5.505	5	1	4.22	3	3	0.04	2	4	3.79	1	5	0.99
111664	1	167	1	3	60	4	0	3	180	1	0	1	34.8	4	113.9	36	2	38	2	36	2	0.455	3	3	0	5	1	0.08	1	5	4.095	5	1	0	1	5	0	1	5	5.695	4	2	0.85	5	1	4.47	1	5	0.845
111668	2	158	1	2	52	3	0	2	780	1	0	1	44.9	4	136.4	41	3	27	1	41	3	1.365	4	2	1.14	5	1	1.325	4	2	0	1	5	0	1	5	0.74	5	1	8.15	5	1	1.455	5	1	16.325	4	2	2.965
111669	2	161	1	2	45	4	0	3	240	3	0	1	38.1	4	121.2	37	2	41	3	31	1	0.07	2	4	0.01	5	1	1.965	5	1	0	1	5	1.46	5	1	0	1	5	8.685	5	1	0	1	5	14	3	3	3.74
111670	2	169	2	2	48	4	0	3	900	3	0	1	22.4	2	91.4	38	2	42	3	42	3	0.215	3	3	0	5	1	0.73	3	3	0	1	5	0	1	5	0.26	4	2	2.55	1	5	0.245	3	3	8.485	2	4	0.065
111671	1	171	1	1	39	4	0	3	300	3	0	1	18.3	1	70.5	37	2	29	1	43	4	3.155	5	1	0.045	4	2	0.27	1	5	0	1	5	0	1	5	0.035	4	2	4.6	3	3	0.775	5	1	23.29	4	2	1.28
111673	2	156	2	1	25	3	0	3	600	3	0	0	31.6	4	111.4	34	1	40	2	40	3	1.99	5	1	0.1	4	2	0.14	1	5	0	1	5	0	1	5	0	1	5	3.28	2	4	0	1	5	53.185	5	1	1.955
111676	2	170	2	1	24	4	0	4	360	1	0	1	40.6	4	122.6	36	2	40	2	36	2	1.89	5	1	1	4	2	1.445	4	2	0	1	5	0	1	5	0	1	5	4.705	3	3	1.185	5	1	0.87	1	5	0.035
111679	1	153	2	2	49	4	0	2	150	1	0	1	24.7	2	89.4	34	1	32	1	36	2	1.41	4	2	2.42	5	1	0.71	3	3	0	1	5	0	1	5	0	1	5	4.54	3	3	0.89	5	1	16.415	4	2	0.615
111682	2	165	2	2	59	1	0	3	540	1	0	1	32	4	106.5	37	2	45	4	33	1	0.61	3	3	1.155	5	1	0.695	3	3	1.62	5	1	0	1	5	0.285	4	2	1.575	1	5	0.09	2	4	3.27	1	5	0.535
111683	1	149	2	1	20	2	0	3	30	1	0	0	24.4	2	79	35	1	37	2	35	2	0.805	4	2	0.95	5	1	0.16	1	5	0	1	5	0.955	4	2	0.805	5	1	4.09	2	4	0	1	5	10.355	3	3	1.495
111688	1	150	2	1	36	4	0	3	180	1	0	1	34.9	4	111.6	39	2	37	2	41	3	0	1	5	0	5	1	0.325	2	4	0	1	5	1.595	5	1	0	1	5	3.085	2	4	0.995	5	1	32.15	5	1	0.055
111693	1	169	2	1	26	2	0	2	180	2	0	0	21.9	2	77.7	40	3	38	2	44	4	0	1	5	0	5	1	2.155	5	1	0	1	5	0	1	5	0	1	5	7.68	4	2	0.775	5	1	11.735	3	3	0.39
111695	1	159	2	1	30	2	0	2	360	1	0	0	26.7	3	88	38	2	40	2	36	2	0.515	3	3	0.025	5	1	0.995	4	2	0.175	3	3	0	1	5	0.005	3	3	7.625	4	2	0.285	3	3	4.71	1	5	1.43
111698	2	151	2	3	65	3	0	2	480	3	0	1	38.1	4	122	37	2	37	2	41	3	0.065	2	4	0.005	5	1	0.4	2	4	0.195	3	3	0	1	5	0.01	3	3	10.495	5	1	0	1	5	13.59	3	3	0.21
111700	1	164	2	2	46	3	0	4	480	1	0	0	19.7	2	74	45	4	51	4	31	1	2.845	5	1	0	4	2	1.645	5	1	0.49	4	2	0.6	4	2	0.02	4	2	1.95	1	5	0	1	5	12.02	3	3	2.535
111703	1	168	1	2	48	2	1	3	30	1	0	1	27.9	3	97.5	38	2	36	1	48	4	0	1	5	0.925	5	1	0.43	2	4	0	1	5	0	1	5	0	1	5	8.27	5	1	0.245	3	3	15.235	4	2	1.085
111704	1	169	2	2	52	2	0	3	180	1	1	0	27.5	3	101.2	39	2	55	4	37	2	1.755	5	1	0	4	2	2.885	5	1	0	1	5	0	1	5	0	1	5	1.43	1	5	0	1	5	3.875	1	5	0.795
111705	1	160	2	2	54	1	1	3	120	3	0	1	20.2	2	81.4	41	3	41	3	33	1	0	1	5	0.64	5	1	4.145	5	1	0.115	3	3	3.225	5	1	0	1	5	13.045	5	1	0.61	4	2	9.39	2	4	1.695
111707	1	163	1	4	80	3	1	3	300	1	1	1	29.9	3	111.1	41	3	47	4	31	1	0.935	4	2	1.24	5	1	0.56	2	4	0.86	4	2	1.215	5	1	0	1	5	3.09	2	4	1.655	5	1	4.205	1	5	0.285
111710	3	156	2	1	22	4	0	3	60	1	0	0	22.2	2	67.8	46	4	34	1	46	4	1.27	4	2	0	5	1	0.505	2	4	0.12	3	3	0	1	5	0.04	4	2	7.61	4	2	0.82	5	1	25.6	5	1	0.905
111712	1	172	1	3	60	4	0	2	480	3	0	0	24.8	2	81.9	34	1	36	1	38	2	0.55	3	3	0	5	1	0.78	3	3	0	1	5	0	1	5	0.32	4	2	6.79	4	2	0	1	5	9.47	2	4	0.87
111716	2	169	2	2	55	2	0	3	60	1	1	1	27.1	3	97.5	41	3	47	4	41	3	1.425	4	2	1.12	5	1	0.175	1	5	0	1	5	0.88	4	2	0	1	5	10.115	5	1	0.13	2	4	2.82	1	5	0.985
111717	2	171	2	2	56	1	0	3	30	1	0	0	22.6	2	83.8	30	1	40	2	42	3	0	1	5	1.115	5	1	0.07	1	5	0	1	5	0	1	5	0	1	5	3.985	2	4	0	1	5	11.145	3	3	0.875
111719	2	164	1	1	23	2	0	3	120	1	0	0	20	2	78.5	42	3	40	2	30	1	3.475	5	1	2.915	4	2	1.195	4	2	0.215	3	3	1.985	5	1	0.15	4	2	7.63	4	2	0.11	2	4	14.145	3	3	3.82
111720	2	158	2	1	35	3	0	2	60	1	0	0	37.2	4	122.5	37	2	37	2	41	3	0	1	5	1.015	5	1	1.865	5	1	0	1	5	0	1	5	0	1	5	4.35	3	3	0.56	4	2	16.34	4	2	1.19
111723	1	158	2	3	66	2	0	2	300	1	1	1	25.3	3	95.1	44	4	44	3	34	1	2.495	5	1	1.055	4	2	2.7	5	1	7.155	5	1	0	1	5	1.98	5	1	3.45	2	4	0.435	4	2	4.975	1	5	2.555
111724	1	164	2	1	31	3	0	4	780	1	0	0	26.5	3	85.2	41	3	47	4	37	2	0.71	4	2	3.35	5	1	0.895	3	3	0	1	5	0.1	4	2	0	1	5	4.58	3	3	0.63	4	2	3.17	1	5	0.635
111728	1	150	1	4	80	3	1	3	720	3	0	1	30.2	4	111.7	41	3	39	2	43	4	1.785	5	1	1.175	4	2	0.905	3	3	0	1	5	0	1	5	0.03	4	2	4.365	3	3	0	1	5	36.4	5	1	1.85
111729	2	157	1	1	31	2	0	4	240	2	0	0	27.4	3	97.6	51	4	57	4	33	1	3.41	5	1	0.91	4	2	1.595	5	1	4.67	5	1	10.915	5	1	0	1	5	4.59	3	3	0.43	4	2	3.51	1	5	1.19
111732	2	167	2	2	46	3	0	4	300	1	0	1	31.2	4	98.5	40	3	42	3	34	1	2.01	5	1	0.84	4	2	1.735	5	1	0.03	3	3	0	1	5	0	1	5	1.465	1	5	1.295	5	1	18.5	4	2	4.22
111733	1	170	1	1	31	2	0	4	480	1	0	1	29.6	3	98.2	42	3	38	2	44	4	0	1	5	0	5	1	0.505	2	4	2.485	5	1	0	1	5	0.03	4	2	5.69	4	2	0	1	5	31.505	5	1	0.69
111734	1	172	1	2	45	1	1	2	900	1	1	1	32.5	4	106.9	37	2	45	4	39	3	0	1	5	0	5	1	0.79	3	3	0.495	4	2	0	1	5	0	1	5	7.6	4	2	0	1	5	7.54	2	4	1.155
111736	1	160	2	2	54	2	0	2	300	1	0	1	29.4	3	88.2	44	4	54	4	34	1	0.225	3	3	2.66	5	1	0.66	3	3	0.74	4	2	2.19	5	1	0	1	5	3.415	2	4	0.215	3	3	3.755	1	5	0.985
111741	2	151	2	3	69	3	0	2	600	1	0	0	20.1	2	79.1	49	4	55	4	35	2	2.14	5	1	2.215	4	2	0.95	4	2	1.525	5	1	0.855	4	2	0.64	5	1	0.25	1	5	0.125	2	4	2.825	1	5	0.15
111744	2	170	2	2	41	4	0	2	600	1	0	0	26.1	3	86.4	40	3	36	1	46	4	0	1	5	0.19	5	1	1.03	4	2	0	1	5	0	1	5	0.01	3	3	6.345	4	2	0.515	4	2	14.985	3	3	0.485
111745	3	156	1	3	63	3	0	1	360	2	1	1	35.2	4	112.3	47	4	49	4	39	3	3.365	5	1	1.135	4	2	1.25	4	2	2.02	5	1	0	1	5	0	1	5	16.37	5	1	0	1	5	15.915	4	2	1.13
111749	2	158	1	3	63	3	0	3	180	1	0	0	33.8	4	103.5	45	4	47	4	37	2	1.95	5	1	0.825	4	2	1.175	4	2	0	1	5	1.93	5	1	0	1	5	1.69	1	5	2.035	5	1	17.22	4	2	0.835
111751	1	169	2	2	55	3	1	3	480	1	0	1	38.6	4	116.6	40	3	36	1	40	3	0	1	5	0.07	5	1	1.535	4	2	1	4	2	0	1	5	0.25	4	2	10.855	5	1	0	1	5	15.29	4	2	2
111752	2	153	1	2	54	2	0	2	600	1	0	1	44.3	4	136.7	45	4	33	1	39	3	0.14	2	4	1.13	5	1	0.9	3	3	0.32	4	2	1.065	4	2	0.355	4	2	13	5	1	0.66	4	2	24.935	5	1	1.915
111763	1	150	2	3	64	4	1	2	60	1	0	1	56.1	4	145.9	51	4	47	4	39	3	0	1	5	2.785	5	1	3.07	5	1	1.355	5	1	4.795	5	1	0.68	5	1	4.515	3	3	0	1	5	25.985	5	1	0.275
111765	3	156	1	1	30	2	0	3	720	1	0	0	43.5	4	136.7	49	4	41	3	41	3	1.49	5	1	1.615	4	2	0.12	1	5	0.795	4	2	2.56	5	1	0.25	4	2	8.89	5	1	0.715	4	2	14.015	3	3	0.545
111766	1	172	2	1	33	4	0	4	240	1	0	0	43.6	4	117.4	31	1	47	4	29	1	1.43	4	2	0	5	1	2.705	5	1	0	1	5	0	1	5	0	1	5	0.695	1	5	0	1	5	1.27	1	5	1.36
111767	1	150	1	1	26	2	0	4	360	3	0	0	23.1	2	80.7	44	4	36	1	44	4	0.26	3	3	0	5	1	0.36	2	4	0.565	4	2	0	1	5	0.095	4	2	5.12	3	3	0.47	4	2	32.45	5	1	0.875
111768	2	149	1	1	25	2	0	3	600	1	0	0	34.9	4	119.9	36	2	32	1	44	4	0.265	3	3	0	5	1	0.205	1	5	0	1	5	0	1	5	0.715	5	1	6.605	4	2	0	1	5	15.98	4	2	1.75
111770	1	172	2	3	60	4	1	2	240	2	0	1	33.6	4	98.8	33	1	49	4	37	2	0	1	5	0.29	5	1	1.855	5	1	0	1	5	0	1	5	0	1	5	0	1	5	0	1	5	2.38	1	5	0
111776	1	151	2	3	70	4	0	3	300	1	1	1	32.8	4	106.5	40	3	50	4	38	2	0.825	4	2	0.83	5	1	0.755	3	3	0.155	3	3	0	1	5	0.015	3	3	1.525	1	5	0	1	5	8.34	2	4	0.805
111778	3	156	2	1	32	1	0	3	360	1	0	1	28.5	3	83.8	45	4	43	3	41	3	0	1	5	0	5	1	0.685	3	3	0.255	4	2	1.02	4	2	0	1	5	7.22	4	2	0.445	4	2	20.165	4	2	0.39
111779	2	162	2	2	53	4	0	4	240	1	1	1	31.8	4	107.2	51	4	45	4	43	4	3.37	5	1	0.68	4	2	1.085	4	2	1.38	5	1	0	1	5	0.185	4	2	4.355	3	3	1.14	5	1	13.285	3	3	0.05
111781	2	164	2	3	72	3	0	3	360	1	0	1	46	4	135.7	41	3	35	1	39	3	0.42	3	3	0.515	5	1	0.93	3	3	0.62	4	2	0	1	5	0.01	3	3	5.855	4	2	0.61	4	2	16.98	4	2	2.23
111783	1	165	2	3	78	3	0	3	360	1	1	1	26.9	3	102.4	40	3	42	3	46	4	0	1	5	0	5	1	0.435	2	4	0.06	3	3	0	1	5	0	1	5	1.7	1	5	1.385	5	1	17.2	4	2	0.55
111784	1	155	1	3	75	3	0	4	720	1	0	1	24.1	2	90.4	35	1	41	3	41	3	0.85	4	2	0.01	5	1	0.265	1	5	0	1	5	0	1	5	0	1	5	2.735	2	4	2.09	5	1	4.99	1	5	3.24
111787	2	157	1	2	57	2	0	3	90	1	0	1	30.5	4	105.1	53	4	43	3	45	4	1.625	5	1	0.19	4	2	3.395	5	1	0.24	4	2	0	1	5	3.045	5	1	10.37	5	1	0.405	4	2	10.25	3	3	0.07
111790	1	155	1	3	72	3	1	2	480	1	1	1	28.9	3	111	46	4	46	4	32	1	0.93	4	2	1.035	5	1	1.315	4	2	1	4	2	2.13	5	1	0	1	5	15.005	5	1	0.47	4	2	8.795	2	4	2.325
111791	2	166	2	2	52	3	1	3	600	1	1	1	37.4	4	117.2	43	4	41	3	41	3	0.725	4	2	0	5	1	0.2	1	5	2.485	5	1	0	1	5	0	1	5	8.17	5	1	0.585	4	2	9.91	3	3	1.215
111792	2	156	2	3	69	3	0	2	240	3	0	0	22.3	2	89	44	4	48	4	38	2	0.67	4	2	0.025	5	1	1	4	2	0.3	4	2	0	1	5	0.01	3	3	3.925	2	4	0.16	2	4	13.095	3	3	0.88
111795	1	149	1	2	59	3	1	4	420	1	0	1	28.4	3	99.2	50	4	50	4	36	2	0.805	4	2	0.045	5	1	0.81	3	3	1.82	5	1	1.98	5	1	0.03	4	2	5.25	3	3	0	1	5	17.84	4	2	0.04
111796	3	156	1	1	34	2	0	1	720	3	0	0	27	3	88.5	36	2	30	1	46	4	0	1	5	0	5	1	0.51	2	4	0	1	5	0	1	5	0.1	4	2	6.21	4	2	0.94	5	1	5.87	2	4	1.625
111797	2	157	1	3	61	3	0	3	600	1	1	1	25.6	3	96.8	38	2	40	2	36	2	1.62	5	1	2.01	4	2	3.735	5	1	0	1	5	0	1	5	0	1	5	5.365	3	3	0.35	3	3	19.55	4	2	1.64
111798	2	164	2	4	80	3	0	3	360	1	0	1	29.4	3	106.2	42	3	34	1	48	4	0.065	2	4	0	5	1	0.23	1	5	0.065	3	3	0	1	5	0.01	3	3	4.595	3	3	1.975	5	1	25.95	5	1	1.21
111799	1	169	2	4	80	3	0	2	300	1	0	1	32.9	4	106.4	43	4	49	4	37	2	1.655	5	1	0.91	4	2	1.19	4	2	1.015	4	2	0	1	5	0.495	5	1	1.02	1	5	0.165	2	4	5.07	1	5	1.265
111800	1	164	2	2	58	4	0	3	300	1	0	0	17.1	1	57.9	42	3	46	4	42	3	1.45	4	2	0.25	5	1	1.235	4	2	0	1	5	0	1	5	1.06	5	1	1.43	1	5	0.265	3	3	4.355	1	5	0.14
111803	2	151	1	1	36	4	0	1	180	1	0	0	42.5	4	131.1	38	2	34	1	42	3	0	1	5	0	5	1	0	1	5	0	1	5	1.155	5	1	0	1	5	8.14	5	1	0.33	3	3	29.185	5	1	0.555
111811	2	153	2	1	26	2	0	2	480	1	0	0	28.4	3	88.8	42	3	40	2	32	1	0.64	3	3	1.1	5	1	0.6	3	3	1.095	5	1	0.26	4	2	0.445	5	1	3.825	2	4	0.33	3	3	14.715	3	3	0.91
111814	2	154	1	2	54	2	0	2	480	1	0	0	27.5	3	94.5	39	2	49	4	31	1	0.49	3	3	0.885	5	1	2.655	5	1	1.605	5	1	0	1	5	0	1	5	3.405	2	4	0.25	3	3	4.955	1	5	0.19
111821	1	165	2	2	59	3	0	4	480	1	0	0	22.1	2	78.5	34	1	46	4	30	1	0.985	4	2	3.085	5	1	1.015	4	2	0.015	3	3	0	1	5	0	1	5	1.47	1	5	0	1	5	13.245	3	3	1.465
111823	1	159	1	4	80	3	0	3	300	1	0	1	24.8	2	104.6	39	2	33	1	45	4	0	1	5	0.54	5	1	0.25	1	5	1	4	2	0	1	5	0.01	3	3	5.685	4	2	0.605	4	2	18.735	4	2	1.205
111824	1	161	1	3	63	2	0	2	480	3	0	1	24	2	83.2	39	2	37	2	35	2	0	1	5	0.515	5	1	0.17	1	5	2.805	5	1	1.505	5	1	0.465	5	1	7.965	5	1	0	1	5	6.97	2	4	1.355
111825	2	171	1	1	34	4	0	4	300	3	0	0	38.5	4	114.1	37	2	35	1	35	2	0	1	5	0	5	1	1.11	4	2	0	1	5	2.025	5	1	0.01	3	3	4.31	3	3	0.56	4	2	11.73	3	3	3.19
111827	2	171	1	2	40	3	0	3	240	3	0	0	21.6	2	81.9	39	2	39	2	33	1	3.775	5	1	0	4	2	0.6	3	3	0	1	5	2.91	5	1	0	1	5	5.675	4	2	0.065	2	4	67.095	5	1	5.305
111828	2	152	2	1	39	1	1	4	180	1	0	0	33.4	4	105	32	1	40	2	32	1	0.225	3	3	1.335	5	1	0.6	3	3	0.17	3	3	0	1	5	0.03	4	2	0.915	1	5	0	1	5	9.32	2	4	1.445
111829	1	161	2	3	61	2	1	3	360	1	1	1	49.6	4	133.8	41	3	39	2	47	4	0	1	5	0.07	5	1	0.525	2	4	0.095	3	3	0	1	5	0	1	5	7.34	4	2	0.5	4	2	18.245	4	2	0.53
111833	2	155	2	1	26	4	0	2	480	1	0	0	31.7	4	102	39	2	37	2	41	3	0.275	3	3	0.915	5	1	1.32	4	2	0	1	5	0	1	5	0.035	4	2	7.755	5	1	0	1	5	10.155	3	3	1.57
111845	2	171	2	1	34	2	0	3	240	1	0	0	16.5	1	67.2	43	4	49	4	37	2	1.6	5	1	0	4	2	0.915	3	3	0	1	5	3.94	5	1	0	1	5	8.05	5	1	0.085	2	4	4.42	1	5	1.295
111846	1	151	2	1	23	2	0	3	360	1	0	0	30.6	4	107.9	36	2	34	1	42	3	0	1	5	0.685	5	1	0.24	1	5	0	1	5	0.1	4	2	0.02	4	2	5.54	3	3	0.46	4	2	9.525	2	4	1.155
111849	1	163	1	2	41	2	0	2	300	1	0	1	32	4	105.9	41	3	37	2	35	2	0	1	5	0.05	5	1	1.175	4	2	0.215	3	3	1.49	5	1	0.005	3	3	10	5	1	1.54	5	1	1.42	1	5	3.61
111850	2	168	2	2	42	3	0	3	300	1	0	0	36.3	4	110.6	44	4	36	1	52	4	0.655	3	3	0	5	1	0.06	1	5	0	1	5	0	1	5	0.495	5	1	5.335	3	3	0.35	3	3	33.875	5	1	1.85
111857	1	166	2	2	53	4	0	4	720	2	1	0	30.7	4	106.9	32	1	44	3	38	2	0.275	3	3	0.705	5	1	0.45	2	4	0	1	5	0	1	5	0	1	5	4.245	3	3	0	1	5	2.585	1	5	0.03
111858	1	152	1	1	23	2	0	4	180	3	0	0	23.7	2	78.9	32	1	36	1	42	3	0	1	5	0	5	1	0.34	2	4	0	1	5	0	1	5	0	1	5	5.51	3	3	0.475	4	2	5.595	2	4	0.78
111863	1	158	2	3	78	3	0	3	300	1	0	1	33.8	4	108.7	35	1	41	3	29	1	1.67	5	1	0.015	4	2	0.85	3	3	1.25	5	1	0	1	5	0	1	5	3.985	2	4	1.36	5	1	3.605	1	5	2.465
111864	2	165	1	1	34	3	0	3	300	1	0	0	29.6	3	102.8	40	3	40	2	46	4	0.105	2	4	2.235	5	1	0.755	3	3	0	1	5	0	1	5	0.495	5	1	2.395	1	5	0.365	3	3	13.71	3	3	0.24
111868	1	150	2	2	48	4	0	3	480	3	1	1	47.1	4	124.4	38	2	48	4	36	2	2.77	5	1	0.02	4	2	0.825	3	3	0.105	3	3	0	1	5	0	1	5	1.51	1	5	0	1	5	18.78	4	2	0.045
111869	1	169	2	2	44	2	0	3	300	1	0	1	25.6	3	88.6	35	1	43	3	31	1	0.66	3	3	0.09	5	1	0.415	2	4	0.1	3	3	0.27	4	2	0.055	4	2	2.885	2	4	0	1	5	4.86	1	5	0.895
111871	2	158	2	2	43	3	0	3	300	3	0	0	31.1	4	99.9	34	1	42	3	44	4	0	1	5	0.025	5	1	0.465	2	4	0	1	5	0	1	5	0	1	5	4.795	3	3	0	1	5	12.81	3	3	0.63
111872	2	172	2	1	38	3	0	3	600	1	0	0	34.5	4	103	35	1	33	1	43	4	0.19	3	3	0	5	1	0.23	1	5	0	1	5	0	1	5	0	1	5	4.13	2	4	1.155	5	1	29.095	5	1	1.88
111874	1	168	1	3	61	4	0	2	240	3	1	1	23.8	2	92.9	35	1	39	2	37	2	0.54	3	3	0	5	1	0.045	1	5	0	1	5	0.935	4	2	0	1	5	2.69	2	4	0.13	2	4	24.86	5	1	0.515
111875	1	170	2	2	56	2	0	3	240	1	0	0	28	3	96.8	41	3	35	1	35	2	0.48	3	3	0	5	1	1.125	4	2	1.665	5	1	0	1	5	0	1	5	6.12	4	2	1.015	5	1	30.08	5	1	1.615
111879	1	156	1	3	70	2	0	2	300	1	0	1	31.3	4	110.2	36	2	42	3	32	1	0.695	4	2	0.02	5	1	0.645	3	3	0	1	5	0.165	4	2	0	1	5	3.835	2	4	0.37	3	3	10.375	3	3	1.18
111882	2	156	2	3	64	2	0	3	420	2	0	0	22.6	2	83.5	46	4	36	1	40	3	0.695	4	2	0	5	1	1.11	4	2	0.635	4	2	0	1	5	0.875	5	1	7.285	4	2	0.4	3	3	33.635	5	1	3.455
111883	1	159	1	3	72	4	0	3	840	1	0	1	38.2	4	131.4	41	3	31	1	43	4	1.1	4	2	0	5	1	0.71	3	3	0	1	5	0	1	5	1.985	5	1	9.055	5	1	0.185	3	3	15.33	4	2	1.06
111884	2	153	1	3	60	4	0	1	360	1	0	1	29.2	3	100.7	48	4	38	2	44	4	0	1	5	1.365	5	1	1.665	5	1	0	1	5	1.325	5	1	0.495	5	1	5.445	3	3	0.935	5	1	21.855	4	2	0.76
111887	1	170	2	1	29	4	0	2	120	3	0	0	19.3	2	69.1	40	3	40	2	52	4	0	1	5	0	5	1	0.08	1	5	0	1	5	0	1	5	0.99	5	1	1.55	1	5	0.36	3	3	11.1	3	3	0.125
111890	2	170	1	3	60	4	0	2	600	3	0	1	31.3	4	109.2	37	2	37	2	37	2	2.85	5	1	0.175	4	2	1.08	4	2	0	1	5	0	1	5	0.495	5	1	1.835	1	5	0.25	3	3	10.425	3	3	0.48
111893	1	166	2	3	66	3	1	4	240	1	0	0	25.3	3	88.4	38	2	52	4	32	1	2.45	5	1	1.725	4	2	1.13	4	2	0.75	4	2	0	1	5	0	1	5	1.675	1	5	0.12	2	4	3.3	1	5	1.065
111895	2	159	1	3	66	3	0	3	300	1	0	1	32.8	4	115.3	37	2	43	3	33	1	3.695	5	1	0	4	2	0.68	3	3	1.015	4	2	0	1	5	0	1	5	3.97	2	4	0.91	5	1	4.27	1	5	1.03
111896	1	166	1	3	65	4	0	3	300	1	1	0	27.3	3	97	40	3	42	3	36	2	1.705	5	1	0.97	4	2	0.56	2	4	1.17	5	1	0	1	5	1.87	5	1	4.005	2	4	0.085	2	4	7.225	2	4	0.355
111898	1	158	2	3	74	2	1	2	360	1	1	1	29.9	3	115	38	2	40	2	34	1	0	1	5	1.425	5	1	1.71	5	1	1.25	5	1	0	1	5	0.25	4	2	2.705	2	4	0.39	3	3	5.52	2	4	0.345
111901	2	168	1	2	57	1	0	3	20	1	1	0	25.9	3	91.7	41	3	33	1	53	4	0	1	5	1.1	5	1	0.26	1	5	0	1	5	0	1	5	0.02	4	2	9.32	5	1	0.47	4	2	12.755	3	3	0.61
111904	1	152	2	2	53	4	0	1	660	1	0	0	29.7	3	100.2	35	1	45	4	31	1	0	1	5	0.91	5	1	2.755	5	1	4.99	5	1	0	1	5	0	1	5	1.655	1	5	0.425	4	2	4.005	1	5	1.945
111906	1	170	1	2	45	4	0	1	420	1	0	1	30.9	4	95.1	39	2	41	3	37	2	2.59	5	1	4.145	4	2	2.165	5	1	0	1	5	0	1	5	0.92	5	1	3.36	2	4	0	1	5	12.23	3	3	1.335
111908	2	151	2	3	64	3	1	3	120	1	0	1	26.5	3	97.9	48	4	54	4	36	2	2.295	5	1	0.11	4	2	1.14	4	2	0.595	4	2	0.66	4	2	0	1	5	3.405	2	4	0.195	3	3	10.97	3	3	0.57
111909	1	152	2	2	56	4	0	3	360	1	1	1	41	4	106.3	43	4	43	3	43	4	0.55	3	3	0.52	5	1	0.285	1	5	1.85	5	1	0	1	5	0.5	5	1	1.855	1	5	0.305	3	3	10.06	3	3	0.945
111911	2	169	1	2	40	3	0	3	300	3	0	0	39.7	4	122.5	32	1	34	1	44	4	0	1	5	0	5	1	0.21	1	5	0	1	5	0	1	5	0	1	5	11.135	5	1	0	1	5	18.675	4	2	1.89
111921	2	159	1	4	80	3	0	3	240	1	0	1	21.3	2	81.4	37	2	35	1	47	4	0.065	2	4	0.42	5	1	0.015	1	5	0	1	5	0	1	5	0	1	5	7.005	4	2	0.63	4	2	17.3	4	2	0.63
111922	2	153	1	1	30	2	0	4	600	1	0	0	23.4	2	84	44	4	46	4	36	2	2.145	5	1	0.55	4	2	1.695	5	1	0.37	4	2	0	1	5	0.31	4	2	3.245	2	4	0.52	4	2	1.205	1	5	0.26
111923	2	171	2	2	40	4	1	3	900	1	1	1	60.4	4	145.4	34	1	30	1	38	2	0	1	5	0	5	1	1.675	5	1	0	1	5	0	1	5	0	1	5	10.63	5	1	0.36	3	3	24.185	5	1	0.6
111925	2	153	1	1	22	2	0	1	180	3	0	1	25.8	3	92	37	2	29	1	49	4	0	1	5	0	5	1	0.15	1	5	0	1	5	0	1	5	0.6	5	1	16.53	5	1	0	1	5	44.33	5	1	0.84
111927	2	167	2	2	54	2	0	3	720	1	0	1	33.6	4	103.1	42	3	36	1	48	4	0	1	5	0.87	5	1	0.585	2	4	0.055	3	3	0	1	5	0.31	4	2	8.955	5	1	0.39	3	3	13.4	3	3	1.24
111928	1	152	2	2	46	4	0	2	720	1	0	0	29	3	103.8	51	4	41	3	35	2	0.65	3	3	2.68	5	1	1.62	5	1	3.455	5	1	3.235	5	1	0.62	5	1	9.655	5	1	0.825	5	1	9.04	2	4	0.87
111930	2	153	1	3	73	2	0	2	120	3	0	0	34	4	129	35	1	35	1	47	4	0	1	5	0	5	1	0.135	1	5	0	1	5	0	1	5	0.335	4	2	3.845	2	4	0	1	5	26.83	5	1	0.945
111935	1	157	2	2	48	3	0	3	240	3	0	0	26.2	3	91.2	30	1	46	4	36	2	0	1	5	0	5	1	0.035	1	5	1	4	2	0	1	5	0	1	5	2.355	1	5	0	1	5	2.16	1	5	0.53
111938	1	165	2	2	57	3	0	2	180	1	0	0	22.5	2	77.4	48	4	48	4	34	1	3.475	5	1	1.43	4	2	2.42	5	1	0.365	4	2	0.45	4	2	0.505	5	1	1.82	1	5	0.935	5	1	2.58	1	5	0.845
111943	2	159	1	4	80	3	1	3	300	1	1	0	29.1	3	106.8	46	4	46	4	40	3	0.94	4	2	0	5	1	0.875	3	3	1.155	5	1	0	1	5	0	1	5	4.625	3	3	0.48	4	2	18.815	4	2	0.445
111944	1	164	2	1	32	3	1	2	360	1	0	0	46.5	4	136.6	42	3	30	1	46	4	0	1	5	0	5	1	0.51	2	4	0.56	4	2	0	1	5	0.045	4	2	8.32	5	1	0.61	4	2	40.285	5	1	2.345
111945	2	158	1	3	74	3	1	3	600	1	0	1	19.1	2	81.7	36	2	32	1	48	4	0	1	5	1.09	5	1	0.03	1	5	0	1	5	0	1	5	0	1	5	6.945	4	2	0.67	4	2	51.695	5	1	2.3
111947	1	150	1	2	45	4	0	3	600	3	0	1	40.9	4	128.2	30	1	34	1	40	3	0	1	5	0.42	5	1	0.295	2	4	0	1	5	0	1	5	0	1	5	6.3	4	2	0	1	5	20.86	4	2	1.12
111950	2	171	1	1	27	4	0	4	480	3	0	0	22.5	2	76.6	45	4	45	4	39	3	0.495	3	3	0	5	1	1.075	4	2	0	1	5	2.255	5	1	0	1	5	7.78	5	1	0	1	5	31.67	5	1	1.285
111958	1	155	2	1	38	2	1	3	900	2	0	1	33.5	4	108.6	35	1	45	4	47	4	0	1	5	0	5	1	0.015	1	5	0	1	5	0	1	5	0	1	5	0.245	1	5	0	1	5	17.8	4	2	0.065
111963	2	154	2	1	20	1	0	3	90	1	0	0	33.1	4	99.9	32	1	46	4	34	1	0.42	3	3	0.545	5	1	0.205	1	5	0	1	5	0.135	4	2	0	1	5	1.825	1	5	0	1	5	7.73	2	4	1.07
111966	1	149	1	1	33	3	0	2	240	1	0	1	36.6	4	120	42	3	44	3	42	3	2.62	5	1	1.1	4	2	0.065	1	5	1	4	2	0	1	5	0.31	4	2	7.78	5	1	0	1	5	4.875	1	5	0.245
111968	2	153	1	3	70	2	0	2	360	1	0	1	26.4	3	98.7	39	2	43	3	31	1	2.045	5	1	4.235	4	2	1.685	5	1	0.28	4	2	0	1	5	0	1	5	2.54	1	5	1.16	5	1	11.375	3	3	1.455
111970	1	158	2	1	35	3	0	3	480	3	0	0	33.8	4	109	47	4	41	3	41	3	0.255	3	3	0	5	1	0.31	2	4	0.55	4	2	0.8	4	2	0.495	5	1	3.22	2	4	0.66	4	2	22.205	4	2	1.735
111971	1	157	1	2	45	3	0	3	180	3	0	0	27.4	3	105.9	35	1	41	3	39	3	0	1	5	0.015	5	1	0.315	2	4	1	4	2	0	1	5	0	1	5	3.83	2	4	0.68	4	2	7.835	2	4	1.56
111972	1	160	2	1	37	1	0	1	120	1	0	0	24.4	2	81.7	43	4	41	3	45	4	1.31	4	2	0	5	1	0.66	3	3	0	1	5	0	1	5	0.035	4	2	6.15	4	2	0	1	5	19.9	4	2	0
111974	2	164	1	1	26	1	0	3	120	3	0	0	28.9	3	99	28	1	34	1	40	3	0	1	5	0	5	1	0.23	1	5	0	1	5	0	1	5	0	1	5	4.805	3	3	0	1	5	21.77	4	2	0.99
111975	2	163	2	2	59	4	0	2	180	1	0	1	28.9	3	90.6	40	3	28	1	44	4	0.33	3	3	0	5	1	0.595	3	3	0	1	5	0	1	5	0.525	5	1	6.315	4	2	0.595	4	2	23.575	5	1	0.745
111979	1	150	2	1	20	4	0	1	180	1	0	0	17.8	1	67.3	35	1	37	2	41	3	1.24	4	2	0	5	1	0	1	5	0	1	5	0	1	5	0.495	5	1	0.76	1	5	0.465	4	2	2.84	1	5	0.38
111980	1	155	2	2	47	3	0	2	240	1	1	0	43.6	4	122.5	43	4	37	2	39	3	0.175	3	3	1.665	5	1	0.66	3	3	2.795	5	1	0	1	5	0.005	3	3	6.36	4	2	0.57	4	2	15.51	4	2	1.775
111982	1	170	2	1	25	4	1	4	660	1	0	1	66.2	4	143.5	36	2	34	1	44	4	0.415	3	3	0	5	1	0	1	5	0	1	5	0	1	5	0	1	5	4.01	2	4	1.335	5	1	59.21	5	1	1.755
111983	1	150	1	3	63	4	0	3	480	1	0	1	29.1	3	105.3	37	2	43	3	45	4	0	1	5	0.025	5	1	0.86	3	3	0	1	5	0	1	5	0	1	5	8.305	5	1	0.105	2	4	2.56	1	5	0.33
111986	2	170	1	3	60	4	0	4	120	3	0	1	30.1	4	105.3	48	4	42	3	42	3	0.89	4	2	0.885	5	1	1.445	4	2	0.69	4	2	0	1	5	0.155	4	2	0.37	1	5	1.365	5	1	52.75	5	1	0.02
111990	1	158	2	3	61	2	0	2	360	1	0	1	39.1	4	118.1	41	3	37	2	37	2	0.335	3	3	0.18	5	1	0.665	3	3	0	1	5	2.4	5	1	0.62	5	1	6.105	4	2	0	1	5	22.195	4	2	1.555
111991	2	163	2	2	44	3	0	4	480	3	1	1	47	4	144.3	45	4	47	4	37	2	0.665	3	3	2.055	5	1	2.85	5	1	1.335	5	1	0	1	5	0.37	4	2	1.585	1	5	0.36	3	3	14.36	3	3	1.53
111993	3	156	1	1	38	4	0	4	720	1	0	0	33.3	4	102	48	4	46	4	44	4	1.765	5	1	4.115	4	2	0.34	2	4	2.575	5	1	0	1	5	0.495	5	1	2.975	2	4	0.59	4	2	6.81	2	4	0.565
111995	2	168	1	1	22	3	0	3	180	1	0	0	38	4	122.9	37	2	51	4	39	3	0	1	5	0	5	1	0.555	2	4	0	1	5	1.485	5	1	0	1	5	1.165	1	5	0.06	2	4	4.415	1	5	1.125
111999	2	158	1	2	47	3	0	1	240	3	0	1	47.7	4	149	38	2	36	1	34	1	0	1	5	1.825	5	1	2.665	5	1	0	1	5	1.86	5	1	0	1	5	7.315	4	2	1.255	5	1	14.17	3	3	2.085
112001	2	158	1	2	59	3	0	3	360	1	1	1	29.7	3	107.1	42	3	42	3	34	1	1.075	4	2	0.04	5	1	1.77	5	1	0.285	4	2	0	1	5	0	1	5	8.3	5	1	0.62	4	2	5.56	2	4	0.995
112002	2	159	2	1	33	2	0	3	240	1	0	0	25	3	86.6	49	4	43	3	41	3	3.06	5	1	0.285	4	2	1.685	5	1	0.5	4	2	0	1	5	0.01	3	3	4.535	3	3	1.145	5	1	17.27	4	2	2.445
112005	1	165	1	3	77	3	0	2	600	1	1	1	36.4	4	129.9	38	2	34	1	42	3	3	5	1	0.885	4	2	0.5	2	4	0	1	5	0	1	5	0.495	5	1	1.805	1	5	0.815	5	1	10.41	3	3	1.615
112010	1	170	1	1	29	4	0	2	180	1	0	0	22	2	80.8	32	1	38	2	44	4	0	1	5	0	5	1	0.21	1	5	0	1	5	0	1	5	0	1	5	1.75	1	5	0.1	2	4	27.295	5	1	0.52
112011	1	150	1	3	60	3	0	3	240	1	0	1	25.8	3	101.3	34	1	48	4	38	2	0.02	2	4	0	5	1	0.295	2	4	0.025	3	3	0	1	5	0	1	5	1.57	1	5	0.155	2	4	1.07	1	5	7.775
112016	1	167	2	2	55	4	0	3	480	1	1	1	35.1	4	105.5	38	2	34	1	48	4	0	1	5	0	5	1	0.455	2	4	0	1	5	0	1	5	0	1	5	6.985	4	2	1.145	5	1	15.5	4	2	1.805
112018	2	160	1	1	29	4	0	4	600	1	0	0	30.2	4	100.8	37	2	29	1	47	4	0	1	5	0.295	5	1	0.35	2	4	0	1	5	0	1	5	1.105	5	1	7.61	4	2	0.05	2	4	30.135	5	1	1.435
112019	2	151	2	3	74	3	0	4	300	3	0	0	34	4	106.1	39	2	49	4	31	1	0.77	4	2	0.23	5	1	1.59	5	1	0.265	4	2	0	1	5	0	1	5	2.555	1	5	0.185	3	3	6.975	2	4	1.61
112021	1	162	2	2	52	3	0	2	300	1	0	0	43.1	4	124.8	44	4	44	3	36	2	1.045	4	2	0	5	1	0.525	2	4	1	4	2	0.19	4	2	0.015	3	3	5.235	3	3	0	1	5	38.165	5	1	1.79
112025	1	149	1	2	57	3	0	2	360	1	0	1	45.3	4	132.5	43	4	47	4	37	2	0.87	4	2	0	5	1	1.035	4	2	0.48	4	2	0	1	5	0.11	4	2	6.77	4	2	0	1	5	3.635	1	5	1.055
112027	2	167	1	1	20	4	0	4	600	1	0	0	24.2	2	77.5	35	1	27	1	35	2	1.26	4	2	1.82	5	1	1.095	4	2	0	1	5	0	1	5	1.14	5	1	16.84	5	1	0	1	5	35.4	5	1	3.9
112028	1	161	2	2	55	3	0	2	240	3	0	0	30.4	4	89.7	41	3	53	4	39	3	0.335	3	3	1.065	5	1	0.135	1	5	0.2	3	3	0.55	4	2	0	1	5	2.875	2	4	0.1	2	4	4.67	1	5	0.64
112030	2	156	1	3	72	3	0	4	360	1	0	0	25.7	3	93.5	45	4	41	3	35	2	1.38	4	2	2.295	5	1	5.255	5	1	1.86	5	1	0	1	5	0	1	5	6.67	4	2	0.59	4	2	34.97	5	1	1.015
112040	1	157	1	1	23	3	0	3	120	3	0	0	31.7	4	100.3	30	1	46	4	32	1	0.165	2	4	4.745	5	1	1.69	5	1	0	1	5	0	1	5	0	1	5	1	1	5	0	1	5	1.955	1	5	0.015
112045	1	161	1	3	67	3	0	3	30	1	1	1	37.6	4	124.1	35	1	43	3	39	3	0	1	5	0	5	1	0	1	5	3.51	5	1	0	1	5	0	1	5	7.94	5	1	0	1	5	2.85	1	5	2.165
112047	1	170	1	3	63	1	0	3	480	1	0	0	37.1	4	117.2	35	1	37	2	39	3	0.275	3	3	1.98	5	1	0.835	3	3	0	1	5	0	1	5	0	1	5	13.42	5	1	0.635	4	2	5.175	1	5	1.025
112050	1	163	2	3	61	3	1	3	300	1	0	0	35.4	4	120.2	37	2	39	2	43	4	0	1	5	0	5	1	1.31	4	2	0	1	5	0	1	5	0	1	5	11.785	5	1	0.08	2	4	13.95	3	3	0.745
112052	1	164	1	2	44	2	0	2	60	1	1	1	27.5	3	100.1	43	4	35	1	43	4	0	1	5	0.02	5	1	0.71	3	3	2.235	5	1	0	1	5	0.05	4	2	8.415	5	1	1.855	5	1	5.82	2	4	1.22
112053	2	166	2	3	77	4	0	2	60	3	1	1	37.9	4	101.7	41	3	53	4	39	3	1.285	4	2	1.255	5	1	0.14	1	5	1.56	5	1	0	1	5	0.01	3	3	1.47	1	5	0	1	5	4.235	1	5	0.735
112054	1	156	2	2	55	3	0	4	300	1	0	1	21.8	2	86.8	44	4	52	4	30	1	2.325	5	1	0.025	4	2	1.075	4	2	1.53	5	1	0.73	4	2	0	1	5	4	2	4	0.54	4	2	4.57	1	5	1.28
112055	1	157	2	1	39	3	0	2	180	1	0	0	24.1	2	86	45	4	39	2	45	4	1.215	4	2	0.515	5	1	0	1	5	0.48	4	2	0	1	5	0.005	3	3	5.03	3	3	0.63	4	2	33.315	5	1	1.495
112060	1	162	1	2	43	4	0	1	480	1	0	0	27.3	3	94.6	44	4	40	2	32	1	2.685	5	1	0.835	4	2	0.45	2	4	2.005	5	1	3.965	5	1	0.555	5	1	2.16	1	5	0.635	4	2	19.045	4	2	0.98
112063	2	163	2	2	41	4	0	4	120	1	0	1	42.2	4	120.9	33	1	41	3	31	1	1.37	4	2	0.01	5	1	0.76	3	3	0.045	3	3	0	1	5	0	1	5	4.095	2	4	0.33	3	3	5.98	2	4	1.405
112072	2	156	1	3	62	3	0	3	840	3	0	1	47.5	4	147	41	3	29	1	45	4	5.36	5	1	0	4	2	0.505	2	4	0	1	5	0	1	5	0.995	5	1	9.32	5	1	0.205	3	3	30.68	5	1	1.075
112077	1	165	2	1	25	2	0	2	480	1	0	0	35.4	4	113.2	41	3	47	4	39	3	0.67	4	2	0	5	1	2.76	5	1	0	1	5	0	1	5	0	1	5	4.585	3	3	0.36	3	3	5.815	2	4	1.02
112078	1	169	1	3	61	2	0	3	360	1	0	1	24.7	2	88.5	50	4	48	4	40	3	2.86	5	1	5.715	4	2	1.95	5	1	0	1	5	1.82	5	1	0	1	5	8.01	5	1	0.77	4	2	11.65	3	3	1.3
112084	1	157	1	3	74	3	0	2	300	1	1	0	31.2	4	119.2	36	2	38	2	34	1	2.975	5	1	0	4	2	1.56	5	1	0	1	5	0	1	5	0.195	4	2	1.685	1	5	0.89	5	1	2.28	1	5	0.665
112088	1	172	2	1	26	4	0	3	240	1	0	0	32.7	4	93.9	30	1	46	4	38	2	0	1	5	0.135	5	1	0.82	3	3	0	1	5	0	1	5	0	1	5	1.33	1	5	0	1	5	4.36	1	5	0.145
112089	2	154	2	2	54	3	0	2	600	1	0	0	27.2	3	97.5	43	4	45	4	33	1	0.695	4	2	0.085	5	1	2.3	5	1	0	1	5	1.56	5	1	0	1	5	7.98	5	1	0	1	5	15.62	4	2	1.27
112099	1	165	2	3	72	1	1	3	210	1	1	1	28.3	3	108.3	43	4	45	4	41	3	0	1	5	1.17	5	1	0.51	2	4	0.1	3	3	3.75	5	1	0	1	5	9.475	5	1	0.065	2	4	11.655	3	3	2.55
112102	2	155	1	1	38	1	0	4	120	1	0	0	28.8	3	97.9	33	1	35	1	41	3	0	1	5	0.835	5	1	0.665	3	3	0	1	5	0	1	5	0	1	5	4.63	3	3	0.5	4	2	12.505	3	3	0.71
112105	2	151	1	2	55	3	0	2	300	1	0	1	34.6	4	124.2	44	4	40	2	38	2	0.245	3	3	1.19	5	1	1.245	4	2	3.515	5	1	0	1	5	0	1	5	8.35	5	1	0.74	4	2	22.89	4	2	1.76
112106	2	153	1	1	30	2	0	4	480	1	0	1	33.9	4	112.1	40	3	46	4	34	1	1.81	5	1	4.56	4	2	0	1	5	1	4	2	0.09	4	2	0	1	5	6.765	4	2	0	1	5	12.815	3	3	0.68
112109	1	171	1	1	38	4	0	3	120	3	0	1	19.6	2	71.9	37	2	27	1	45	4	0	1	5	0	5	1	0.75	3	3	0	1	5	0	1	5	0.015	3	3	9.055	5	1	2.125	5	1	21.945	4	2	1.395
112110	2	150	2	1	37	3	0	4	480	1	0	0	26.9	3	84.3	36	2	32	1	36	2	0	1	5	0.415	5	1	1.43	4	2	0.805	4	2	0	1	5	0.1	4	2	5.28	3	3	0.935	5	1	5.835	2	4	0.545
112113	2	149	2	3	70	4	0	4	360	1	0	1	35.5	4	105.1	38	2	44	3	34	1	2.5	5	1	0.545	4	2	0.735	3	3	0.515	4	2	0	1	5	0.015	3	3	1.505	1	5	0.33	3	3	7.505	2	4	0.15
112115	2	157	1	2	46	4	0	3	30	1	1	1	36.2	4	121.6	28	1	38	2	34	1	1.72	5	1	0.6	4	2	0.025	1	5	0	1	5	0	1	5	0	1	5	6.485	4	2	0	1	5	2.465	1	5	0.64
112116	2	157	1	2	45	2	0	1	360	1	0	1	25.2	3	82.2	41	3	37	2	29	1	0.14	2	4	3.2	5	1	1.49	4	2	2.135	5	1	1.41	5	1	0.165	4	2	8.865	5	1	0	1	5	22.97	4	2	1.74
112117	1	169	1	3	72	2	0	2	480	1	1	1	33.4	4	107	39	2	47	4	37	2	3.005	5	1	6.985	4	2	0.51	2	4	0.285	4	2	0	1	5	0	1	5	4.055	2	4	0.505	4	2	3.97	1	5	2.205
112120	3	156	2	1	20	2	0	3	300	1	0	0	19.1	2	71.3	37	2	33	1	37	2	0.285	3	3	1.04	5	1	0.7	3	3	0.085	3	3	0	1	5	0.715	5	1	8.53	5	1	0	1	5	11.685	3	3	0.955
112123	1	162	1	3	79	3	1	3	600	1	1	1	32.1	4	120.6	44	4	52	4	38	2	1.16	4	2	1.05	5	1	1.86	5	1	0.09	3	3	0	1	5	0	1	5	0.645	1	5	1.22	5	1	1.325	1	5	0.785
112124	2	152	1	3	71	1	0	3	180	1	0	1	21.3	2	84	37	2	45	4	37	2	2.005	5	1	1.5	4	2	0.215	1	5	0.315	4	2	0	1	5	0	1	5	3.365	2	4	0.465	4	2	2.1	1	5	1.185
112126	1	165	2	3	68	3	0	3	600	3	0	1	29.9	3	111.8	31	1	39	2	33	1	0	1	5	0.905	5	1	0.575	2	4	1.145	5	1	0	1	5	0	1	5	1.45	1	5	0.3	3	3	14.085	3	3	0.325
112132	2	159	1	3	63	3	1	3	120	3	1	1	25.3	3	105.2	40	3	36	1	36	2	5.06	5	1	0	4	2	0.76	3	3	0.285	4	2	0	1	5	0	1	5	4.84	3	3	1.515	5	1	39.74	5	1	0.225
112135	2	169	2	3	65	2	0	3	540	1	0	0	22.1	2	86.7	43	4	43	3	37	2	0.73	4	2	1.305	5	1	0.7	3	3	1.665	5	1	0	1	5	0.485	5	1	7.745	5	1	0	1	5	5.09	1	5	0.855
112136	1	159	1	3	61	1	0	2	600	1	0	1	35.7	4	107.8	44	4	44	3	30	1	1.83	5	1	0.535	4	2	1.11	4	2	0.94	4	2	2.03	5	1	0.255	4	2	3.415	2	4	1.415	5	1	3.695	1	5	0.675
112137	2	160	2	2	54	1	0	3	300	1	1	0	32.2	4	111	31	1	37	2	37	2	0.155	2	4	0.49	5	1	0.68	3	3	0	1	5	0	1	5	0	1	5	6.4	4	2	0	1	5	12.65	3	3	1.73
112139	2	154	2	1	33	1	0	3	780	1	0	0	37.5	4	111.4	44	4	32	1	38	2	0.595	3	3	0	5	1	3.415	5	1	0	1	5	0.12	4	2	0.125	4	2	13.485	5	1	0.9	5	1	20.385	4	2	1.795
112145	1	172	2	2	41	2	0	3	120	3	0	0	27.1	3	88	36	2	38	2	46	4	0	1	5	0	5	1	0.3	2	4	0	1	5	0	1	5	0	1	5	5.48	3	3	0.31	3	3	15.46	4	2	0.05
112146	1	168	2	1	31	4	1	3	240	1	0	1	42.3	4	123.5	43	4	43	3	39	3	0.685	4	2	0	5	1	0.63	3	3	0.34	4	2	0	1	5	0.01	3	3	3.465	2	4	0.175	2	4	24.94	5	1	1.4
112148	2	164	2	1	32	3	1	4	600	1	0	0	43.5	4	116.5	39	2	45	4	37	2	0	1	5	0.41	5	1	1.64	5	1	0.635	4	2	0	1	5	0.02	4	2	3.775	2	4	0.08	2	4	0.725	1	5	0.765
112158	2	168	2	1	33	3	0	4	780	1	0	0	22.8	2	78.7	45	4	37	2	37	2	1.16	4	2	0.855	5	1	1.23	4	2	1.195	5	1	0	1	5	0.015	3	3	6.265	4	2	1.175	5	1	16.905	4	2	3.03
112159	1	150	1	3	64	4	0	3	600	3	0	1	24.6	2	92.7	39	2	29	1	41	3	0	1	5	0.425	5	1	0.59	3	3	0.315	4	2	0	1	5	0.05	4	2	9.415	5	1	0.26	3	3	30.11	5	1	3.045
112161	1	150	2	2	45	4	0	3	300	3	0	0	29.5	3	98.9	37	2	43	3	41	3	0	1	5	0	5	1	0.35	2	4	0	1	5	0.02	4	2	0	1	5	0.96	1	5	0.59	4	2	10.5	3	3	1.095
112168	1	163	2	2	55	4	1	3	360	1	1	1	48.9	4	145.7	45	4	33	1	45	4	0.655	3	3	0.645	5	1	0.73	3	3	0.09	3	3	0	1	5	0.01	3	3	8.05	5	1	0.785	5	1	33.845	5	1	1.235
112169	1	161	1	3	61	3	0	3	240	1	0	1	47	4	153.2	43	4	45	4	37	2	1.445	4	2	0.09	5	1	1.25	4	2	0.36	4	2	0	1	5	0	1	5	7.74	5	1	0	1	5	18.77	4	2	2.395
112170	2	156	2	2	57	3	0	3	540	1	0	0	31.4	4	106.8	34	1	42	3	36	2	0.88	4	2	0.19	5	1	0.68	3	3	0	1	5	0	1	5	0	1	5	5.5	3	3	0	1	5	11.9	3	3	0.425
112171	1	169	2	3	66	2	0	2	120	1	0	1	23.7	2	88.2	40	3	50	4	36	2	0.17	2	4	0.245	5	1	1.175	4	2	1.285	5	1	0	1	5	0	1	5	2.89	2	4	0.015	2	4	6.22	2	4	0.6
112174	1	152	2	3	60	4	0	3	300	1	0	0	24.7	2	89.7	41	3	39	2	43	4	0.615	3	3	0.275	5	1	1.29	4	2	0	1	5	0	1	5	0.46	5	1	3.055	2	4	0	1	5	26.99	5	1	0.145
112182	2	167	1	2	41	3	0	3	360	3	1	0	36.5	4	121.7	39	2	49	4	33	1	0	1	5	0	5	1	0.35	2	4	9.165	5	1	2.79	5	1	0	1	5	7.235	4	2	0	1	5	3.335	1	5	0.75
112183	1	156	2	1	34	4	0	2	180	3	0	0	33.3	4	106.4	48	4	36	1	50	4	0	1	5	0	5	1	0.4	2	4	1.79	5	1	0	1	5	1.735	5	1	4.53	3	3	1.3	5	1	35.275	5	1	0.965
112187	2	162	2	2	58	1	0	2	480	1	0	1	32.2	4	106.5	47	4	37	2	43	4	0.535	3	3	1.235	5	1	0.85	3	3	0	1	5	2.575	5	1	1.345	5	1	9.085	5	1	0.355	3	3	18.85	4	2	2.575
112190	2	152	1	3	72	1	0	4	420	1	1	1	30.1	4	107.7	41	3	45	4	41	3	1.585	5	1	1.39	4	2	0.25	1	5	0	1	5	0.475	4	2	0	1	5	5.65	4	2	0.36	3	3	6.515	2	4	0
112194	2	168	2	3	69	3	0	3	480	1	0	1	32.7	4	94.4	38	2	44	3	38	2	0.585	3	3	1.39	5	1	0.43	2	4	0	1	5	0.66	4	2	0	1	5	2.57	1	5	0.375	3	3	16.13	4	2	1.585
112195	1	165	2	3	60	2	0	3	540	1	0	1	42.8	4	117.5	29	1	35	1	39	3	0	1	5	2.66	5	1	0.325	2	4	0	1	5	0	1	5	0	1	5	4.13	2	4	0.865	5	1	3.385	1	5	0.87
112198	2	150	2	2	48	3	0	3	720	3	0	1	29.6	3	104.1	38	2	44	3	42	3	2.195	5	1	0	4	2	0.37	2	4	0	1	5	0	1	5	0	1	5	1.565	1	5	0.175	2	4	86.725	5	1	1.445
112200	2	151	1	4	80	3	0	3	360	3	0	1	35.3	4	132.2	41	3	51	4	33	1	1.305	4	2	0	5	1	3.195	5	1	0.985	4	2	0	1	5	0	1	5	6.635	4	2	0	1	5	2.105	1	5	1.405
112201	2	152	2	1	24	1	0	4	420	1	0	0	18.8	2	70	46	4	40	2	36	2	1.51	5	1	1.07	4	2	0.58	2	4	0.55	4	2	1.395	5	1	0.38	4	2	7.765	5	1	0.63	4	2	9.105	2	4	1.18
112205	1	150	1	2	49	4	0	2	120	1	0	0	31.7	4	103.6	38	2	50	4	40	3	0.06	2	4	0.005	5	1	0.335	2	4	0.3	4	2	0	1	5	0	1	5	3.845	2	4	0	1	5	9	2	4	0.105
112206	2	165	1	1	22	4	0	4	240	1	1	1	20.9	2	78.6	37	2	45	4	33	1	0.275	3	3	0.415	5	1	1.425	4	2	0.335	4	2	0	1	5	0	1	5	3.645	2	4	0.675	4	2	3.565	1	5	1.775
112207	2	164	2	2	53	2	0	1	145	1	0	0	28.2	3	79.9	31	1	35	1	37	2	0	1	5	0	5	1	1.01	4	2	0	1	5	0	1	5	0.38	4	2	2.34	1	5	0.23	3	3	8.245	2	4	1.895
112208	1	152	1	1	22	4	0	1	660	1	0	0	27.7	3	90.9	39	2	33	1	31	1	1.08	4	2	0.845	5	1	2.01	5	1	0.985	4	2	0	1	5	0	1	5	9.08	5	1	0.44	4	2	60.25	5	1	3.14
112210	2	171	1	2	53	2	0	4	120	1	1	0	24.6	2	98.9	44	4	42	3	32	1	9.59	5	1	1.335	4	2	0.575	2	4	4.5	5	1	2.81	5	1	0.465	5	1	6.86	4	2	0.16	2	4	5.735	2	4	3.17
112211	2	165	1	2	42	1	0	4	360	1	0	0	25.7	3	90.2	39	2	37	2	39	3	0.12	2	4	1.88	5	1	0.305	2	4	2.225	5	1	0	1	5	0	1	5	7.22	4	2	0.86	5	1	11.01	3	3	3.17
112212	1	172	1	3	65	2	0	3	300	3	0	1	31.9	4	113.5	39	2	45	4	43	4	0.995	4	2	0	5	1	0.37	2	4	0	1	5	0	1	5	0	1	5	4.51	3	3	0	1	5	18.565	4	2	0.265
112213	2	149	2	1	39	3	0	4	240	1	0	1	44.6	4	114.6	34	1	48	4	32	1	0	1	5	0	5	1	1.015	4	2	0	1	5	2.7	5	1	0	1	5	0	1	5	0	1	5	6.235	2	4	1.37
112215	1	150	1	3	63	4	0	3	720	2	0	1	25.6	3	102.3	33	1	47	4	45	4	0	1	5	0	5	1	0	1	5	0	1	5	0	1	5	0	1	5	1.585	1	5	0	1	5	8.515	2	4	0.685
112218	2	153	1	2	42	4	0	4	240	1	0	0	33.1	4	107.7	41	3	43	3	39	3	0.895	4	2	0	5	1	0.27	1	5	1.25	5	1	0	1	5	0.035	4	2	3.97	2	4	0	1	5	15.245	4	2	0.34
112219	2	160	1	1	23	2	0	4	720	2	0	0	20.7	2	92.8	48	4	34	1	48	4	0.34	3	3	0.415	5	1	0.44	2	4	0.25	4	2	0	1	5	0.22	4	2	10.95	5	1	1	5	1	41.2	5	1	1.315
112222	1	156	1	1	21	2	0	2	600	3	0	0	31	4	101	39	2	43	3	33	1	1.77	5	1	0.01	4	2	0.255	1	5	0.025	3	3	1.39	5	1	0.435	5	1	4.82	3	3	0	1	5	4.64	1	5	2.24
112228	1	164	2	1	27	3	0	4	480	1	0	0	20	2	73.9	44	4	60	4	28	1	1.76	5	1	0.455	4	2	2.245	5	1	1.415	5	1	0.66	4	2	0	1	5	1.905	1	5	0	1	5	4.29	1	5	0.83
112230	2	157	1	3	60	3	0	2	240	1	0	1	33.8	4	115.3	34	1	42	3	34	1	0	1	5	0	5	1	0.875	3	3	6	5	1	0	1	5	0	1	5	3.455	2	4	0.32	3	3	5.92	2	4	0.025
112233	2	171	2	3	63	4	0	3	60	1	0	1	39	4	117.1	26	1	40	2	32	1	0.92	4	2	0.42	5	1	0.175	1	5	0	1	5	0	1	5	0	1	5	1.575	1	5	0.165	2	4	2.885	1	5	0.51
112235	1	158	2	2	40	4	0	2	240	1	0	0	47.1	4	131.1	46	4	40	2	40	3	0.91	4	2	1.29	5	1	1.1	4	2	0	1	5	0.67	4	2	0.62	5	1	6.645	4	2	0.24	3	3	13.365	3	3	1.305
112236	2	165	2	1	36	4	0	3	300	2	0	0	30.7	4	97.6	39	2	29	1	45	4	0	1	5	0	5	1	1.25	4	2	0	1	5	0	1	5	0.43	5	1	5.29	3	3	0.78	5	1	19.735	4	2	1.335
112239	2	154	2	1	38	4	0	3	180	1	0	0	32	4	95.5	42	3	50	4	36	2	0.745	4	2	0	5	1	0.895	3	3	0	1	5	5.405	5	1	0	1	5	3.005	2	4	0	1	5	17.985	4	2	0.4
112248	2	157	2	1	32	2	0	3	180	1	0	1	35	4	110.9	40	3	42	3	46	4	0	1	5	0.05	5	1	0.115	1	5	0	1	5	0.95	4	2	0	1	5	3.68	2	4	1.68	5	1	13.095	3	3	0.32
112251	1	162	2	1	27	1	0	1	300	1	0	1	40.9	4	115.2	36	2	40	2	44	4	0	1	5	0	5	1	0.725	3	3	0	1	5	0	1	5	0	1	5	6.42	4	2	0.315	3	3	7.895	2	4	1.53
112252	2	172	1	1	32	3	0	2	780	1	0	1	28.7	3	98.8	39	2	37	2	49	4	0	1	5	1.665	5	1	0.355	2	4	0	1	5	0	1	5	0	1	5	13.29	5	1	0.11	2	4	30.13	5	1	0.95
112265	2	161	1	3	61	1	0	4	120	1	0	0	23.5	2	90.3	49	4	45	4	35	2	0.55	3	3	3.135	5	1	1.8	5	1	0.81	4	2	2.575	5	1	0.745	5	1	4.37	3	3	0.47	4	2	6.665	2	4	1.8
112268	2	151	1	3	78	3	0	2	240	1	0	0	34.8	4	116.4	30	1	40	2	26	1	0.505	3	3	0	5	1	0.655	3	3	3.73	5	1	0	1	5	0	1	5	3.315	2	4	0.05	2	4	7.2	2	4	2.815
112271	1	162	2	3	70	1	0	3	60	1	0	1	25.5	3	96	40	3	52	4	36	2	0	1	5	0	5	1	0.5	2	4	0.71	4	2	1.25	5	1	0	1	5	4.24	3	3	0	1	5	2.645	1	5	0.16
112273	2	161	2	1	21	1	0	4	600	1	0	0	32.3	4	98.5	47	4	35	1	43	4	0	1	5	0.84	5	1	1.34	4	2	0.09	3	3	0.865	4	2	0.43	5	1	6.235	4	2	0.88	5	1	23.515	4	2	0.68
112275	1	164	2	2	46	4	0	2	120	1	0	1	35.9	4	94.4	31	1	47	4	35	2	0.215	3	3	0.47	5	1	0.725	3	3	0	1	5	0	1	5	0	1	5	0.41	1	5	0	1	5	0.195	1	5	0.29
112276	2	165	2	3	61	4	0	3	120	1	0	1	30	4	99.6	47	4	39	2	41	3	0.675	4	2	0.015	5	1	2.515	5	1	0.1	3	3	0	1	5	0.075	4	2	6.99	4	2	1.135	5	1	12.55	3	3	0.605
112277	1	156	1	1	37	2	0	3	120	1	0	1	32.5	4	102.9	38	2	36	1	40	3	0	1	5	0.265	5	1	0.47	2	4	0	1	5	6.725	5	1	0.97	5	1	2.73	2	4	0	1	5	26.935	5	1	0.53
112280	1	168	2	2	58	4	0	2	600	3	0	1	25.3	3	90.8	41	3	33	1	45	4	2.77	5	1	1.5	4	2	0.4	2	4	0	1	5	0	1	5	0.495	5	1	5.155	3	3	3.625	5	1	10.28	3	3	1.365
112282	1	162	2	2	50	4	0	2	720	3	0	0	30.6	4	107.2	39	2	35	1	39	3	0	1	5	1.325	5	1	0.61	3	3	7.19	5	1	0	1	5	0	1	5	7.51	4	2	0.405	4	2	23.655	5	1	1.17
112284	2	163	2	1	30	3	0	3	660	3	0	1	36.6	4	119.2	38	2	34	1	44	4	1.075	4	2	0	5	1	0.255	1	5	0	1	5	0	1	5	0	1	5	4.22	3	3	1.2	5	1	27.225	5	1	0.835
112285	1	158	1	3	65	4	0	3	360	1	0	1	46.1	4	151.3	42	3	46	4	32	1	0.825	4	2	0.63	5	1	1.775	5	1	0	1	5	1.145	5	1	0	1	5	7.85	5	1	0	1	5	13.16	3	3	3.705
112287	2	157	2	3	75	4	0	2	240	1	0	1	29.4	3	102	30	1	46	4	28	1	1.515	5	1	0.895	4	2	1.58	5	1	0	1	5	0	1	5	0	1	5	1.635	1	5	0	1	5	2.195	1	5	0.82
112289	1	155	1	1	29	3	0	4	240	3	0	0	26.5	3	93.4	39	2	37	2	35	2	0.32	3	3	0.42	5	1	1.065	4	2	0	1	5	0.135	4	2	0	1	5	17.44	5	1	0.8	5	1	8.205	2	4	3.145
112291	2	159	1	3	65	3	0	3	240	2	0	0	23.7	2	92.2	32	1	44	3	36	2	0	1	5	0.015	5	1	0	1	5	2	5	1	0	1	5	0.015	3	3	2.03	1	5	0	1	5	4.865	1	5	1.505
112294	2	164	1	2	56	1	0	3	180	1	0	0	28.8	3	101.8	40	3	42	3	40	3	0	1	5	2.605	5	1	3.28	5	1	0.165	3	3	0	1	5	0.285	4	2	6.545	4	2	0	1	5	8.995	2	4	0
112295	2	150	2	2	49	3	0	4	600	1	0	0	23.6	2	86.6	45	4	45	4	41	3	2.595	5	1	0.92	4	2	0.56	2	4	6.82	5	1	0	1	5	0.03	4	2	3.255	2	4	0.19	3	3	13.07	3	3	1.085
112296	2	172	1	2	41	4	0	2	240	3	0	1	27.1	3	94.5	38	2	44	3	38	2	0	1	5	0	5	1	1.48	4	2	0	1	5	0.545	4	2	0	1	5	3.73	2	4	0.5	4	2	7.575	2	4	0.445
112299	1	155	2	2	56	3	0	3	360	1	0	1	25.8	3	91.7	44	4	48	4	40	3	0	1	5	3.145	5	1	2.27	5	1	1.47	5	1	0	1	5	0	1	5	6.325	4	2	0.36	3	3	8.85	2	4	1.16
112300	2	157	1	3	64	3	0	4	360	1	1	1	31.6	4	116	34	1	32	1	40	3	0.235	3	3	0	5	1	0.465	2	4	0	1	5	0	1	5	2.795	5	1	3.68	2	4	1.03	5	1	2.435	1	5	1.57
112303	1	158	2	3	63	2	1	3	1080	2	0	0	45	4	128.5	42	3	34	1	50	4	0	1	5	0.73	5	1	0	1	5	0.055	3	3	0	1	5	0.255	4	2	4.34	3	3	0.44	4	2	36.775	5	1	0.61
112308	2	168	2	1	29	3	0	3	240	1	0	0	21.9	2	75	38	2	40	2	32	1	0.265	3	3	0.39	5	1	0.91	3	3	0.085	3	3	0.715	4	2	0	1	5	4.435	3	3	0.245	3	3	15.545	4	2	2.885
112309	1	157	2	1	39	3	1	3	60	3	0	0	31.5	4	104.2	44	4	42	3	42	3	0.695	4	2	0.92	5	1	0.15	1	5	2	5	1	0	1	5	0.015	3	3	10.29	5	1	0	1	5	17.1	4	2	0.795
112313	2	152	1	1	26	4	0	4	300	1	0	0	40.8	4	118.7	29	1	33	1	39	3	0	1	5	0	5	1	0.505	2	4	0	1	5	0	1	5	0.015	3	3	7.635	4	2	0	1	5	9.125	2	4	2.175
112314	1	160	2	3	70	1	0	3	240	1	1	1	34.4	4	109.4	36	2	46	4	26	1	0.05	2	4	0.2	5	1	1.29	4	2	1.285	5	1	0.23	4	2	0	1	5	3.825	2	4	0.265	3	3	5.17	1	5	0.04
112315	1	172	2	2	55	4	0	2	180	1	0	1	35	4	110.8	40	3	46	4	48	4	0.1	2	4	0	5	1	0.325	2	4	0	1	5	0	1	5	0.015	3	3	2.815	2	4	0.245	3	3	1.26	1	5	0.205
112319	1	162	2	1	33	3	0	2	180	3	0	0	25.6	3	97.7	40	3	44	3	28	1	2.375	5	1	0	4	2	1.26	4	2	0.185	3	3	2.12	5	1	0.005	3	3	2.995	2	4	0.165	2	4	13.25	3	3	1.225
112320	2	163	2	2	48	3	0	2	300	3	1	1	36.5	4	125.7	32	1	46	4	44	4	0	1	5	0	5	1	0.28	1	5	0	1	5	0	1	5	0	1	5	3.02	2	4	0	1	5	2.295	1	5	0.515
112321	1	167	1	2	47	3	0	3	360	3	0	1	31.4	4	106.4	40	3	44	3	34	1	0.75	4	2	0	5	1	0.18	1	5	0.2	3	3	1.575	5	1	0	1	5	5.98	4	2	0	1	5	21.7	4	2	0.4
112322	2	155	1	1	20	1	0	4	360	1	0	0	24.4	2	91.3	46	4	34	1	38	2	0.73	4	2	1.38	5	1	1.29	4	2	3.005	5	1	0	1	5	0.9	5	1	7.405	4	2	0.47	4	2	25.415	5	1	1.455
112327	1	158	1	2	57	3	0	3	540	1	0	1	37.4	4	121.3	36	2	32	1	40	3	0.25	3	3	0.025	5	1	0.9	3	3	0	1	5	0	1	5	0.01	3	3	14.645	5	1	0	1	5	31.785	5	1	1.215
112328	1	152	1	2	55	1	0	3	300	1	1	1	25.2	3	92.1	40	3	48	4	38	2	0	1	5	1.47	5	1	1.38	4	2	0	1	5	2.705	5	1	0.295	4	2	3.655	2	4	0	1	5	0.14	1	5	0
112330	1	152	2	1	37	4	0	3	600	3	0	1	40.3	4	138.6	37	2	45	4	39	3	0.225	3	3	0	5	1	1.125	4	2	0	1	5	0	1	5	0	1	5	4.735	3	3	0.1	2	4	9.33	2	4	0.91
112331	1	150	1	2	56	3	0	2	300	3	1	0	31	4	103	31	1	31	1	35	2	0.79	4	2	0.01	5	1	0.39	2	4	0	1	5	0	1	5	0	1	5	10.585	5	1	1.09	5	1	2.925	1	5	1.99
112332	2	162	2	2	59	3	0	1	720	3	0	1	36	4	116.8	34	1	44	3	36	2	1.47	4	2	0	5	1	0.61	3	3	0	1	5	0	1	5	0	1	5	4.62	3	3	0	1	5	5.81	2	4	0.175
112333	2	170	2	2	55	4	0	1	840	1	0	1	51.2	4	133	44	4	36	1	46	4	0.175	3	3	0.06	5	1	0.4	2	4	0.205	3	3	0	1	5	0.1	4	2	5.24	3	3	0.64	4	2	24.475	5	1	0.27
112345	2	162	1	2	58	3	0	3	300	3	0	0	21.5	2	89.7	49	4	41	3	35	2	1.24	4	2	0	5	1	0.815	3	3	2.555	5	1	1.835	5	1	0.035	4	2	10.29	5	1	0.16	2	4	67.345	5	1	3.025
112349	2	150	2	4	80	3	0	3	360	1	1	1	35.4	4	116.5	43	4	41	3	33	1	0.905	4	2	0.645	5	1	0.79	3	3	1	4	2	0.245	4	2	0.2	4	2	6.295	4	2	0.035	2	4	13.54	3	3	2.285
112350	2	149	2	2	48	3	1	3	480	1	0	0	40	4	110.3	36	2	36	1	40	3	0	1	5	0.365	5	1	0.075	1	5	10.29	5	1	0	1	5	0.64	5	1	5.19	3	3	0	1	5	14.675	3	3	0.725
112355	1	166	1	1	21	3	0	2	360	3	0	0	20.8	2	80	43	4	49	4	35	2	0.195	3	3	0	5	1	0.895	3	3	0.225	3	3	1.93	5	1	0	1	5	6.19	4	2	0	1	5	10.08	3	3	2.2
112356	1	150	2	1	21	4	0	3	420	1	0	0	41.9	4	116.2	38	2	32	1	46	4	0	1	5	0	5	1	0.705	3	3	0	1	5	0	1	5	0.02	4	2	6.36	4	2	0.255	3	3	20.76	4	2	0.835
112358	2	149	1	1	29	2	0	3	180	1	1	1	34.5	4	107.5	42	3	44	3	40	3	0.63	3	3	0	5	1	0.51	2	4	0	1	5	1.395	5	1	0.005	3	3	6.975	4	2	0	1	5	11.04	3	3	0.205
112359	2	170	1	3	62	4	0	3	240	3	0	1	31.1	4	115	37	2	39	2	39	3	0.275	3	3	0	5	1	1.105	4	2	0	1	5	0	1	5	2.98	5	1	2.045	1	5	0.525	4	2	5.45	1	5	0.565
112360	1	169	1	1	32	2	0	4	480	1	0	1	25.5	3	95	44	4	40	2	46	4	0	1	5	0	5	1	0.665	3	3	0	1	5	0.5	4	2	0.68	5	1	8.585	5	1	0.145	2	4	5.91	2	4	2.42
112362	1	152	2	2	40	4	0	2	360	3	0	1	42.8	4	125	35	1	29	1	45	4	0	1	5	0	5	1	0.33	2	4	0	1	5	0	1	5	0.11	4	2	3.09	2	4	1.02	5	1	19.025	4	2	0.83
112363	1	154	1	2	59	2	0	1	540	1	0	0	24.7	2	96.8	52	4	50	4	36	2	2.125	5	1	2.465	4	2	1.325	4	2	1.765	5	1	4.65	5	1	0.03	4	2	4.785	3	3	0.29	3	3	9.98	3	3	1.495
112365	1	169	2	2	58	2	0	3	180	1	0	1	24.1	2	86.7	34	1	40	2	40	3	2.865	5	1	0	4	2	0.105	1	5	0	1	5	0	1	5	0	1	5	1.04	1	5	0.725	4	2	14.965	3	3	3.26
112368	2	171	1	2	47	2	0	2	420	1	0	1	30.2	4	99.1	38	2	44	3	36	2	1.275	4	2	0	5	1	2.95	5	1	0	1	5	0	1	5	0	1	5	6.95	4	2	0.245	3	3	4.925	1	5	1.335
112370	1	160	2	2	40	2	0	4	60	1	0	0	35.2	4	113.8	40	3	38	2	32	1	0.295	3	3	0.91	5	1	4.51	5	1	0	1	5	4.63	5	1	0	1	5	8.015	5	1	1.655	5	1	8.24	2	4	2.69
112371	2	171	2	1	23	4	0	2	180	1	0	0	19.1	2	68.8	44	4	48	4	34	1	0	1	5	1.68	5	1	1.77	5	1	1.765	5	1	0.895	4	2	0	1	5	5.675	4	2	0.36	3	3	9.3	2	4	0.685
112375	1	169	1	2	50	2	0	2	11	1	0	1	28.8	3	100	50	4	44	3	34	1	1.7	5	1	2.025	4	2	2.24	5	1	0.44	4	2	8.915	5	1	1.02	5	1	3.53	2	4	0.67	4	2	17.8	4	2	2.42
112377	1	163	2	2	44	4	0	3	480	1	0	0	43.3	4	122.3	47	4	39	2	43	4	0	1	5	3.465	5	1	1.71	5	1	0	1	5	3.865	5	1	0.035	4	2	3.96	2	4	2.385	5	1	43.07	5	1	0.47
112383	2	159	1	1	30	1	0	2	120	2	1	1	26.2	3	99.2	43	4	37	2	37	2	0	1	5	1.46	5	1	0.905	3	3	0.315	4	2	3.325	5	1	0	1	5	9.215	5	1	0.615	4	2	45.555	5	1	4.235
112385	1	168	1	1	21	3	0	4	600	1	0	0	24.7	2	88.9	39	2	35	1	35	2	0	1	5	0	5	1	1.665	5	1	0	1	5	1.2	5	1	0.215	4	2	4.92	3	3	0.255	3	3	15.815	4	2	1.975
112387	3	156	1	2	59	4	0	2	120	1	1	1	33.2	4	109.9	38	2	32	1	44	4	0.645	3	3	0.84	5	1	0.505	2	4	0	1	5	0	1	5	1.175	5	1	6.495	4	2	0.555	4	2	6.435	2	4	0.755
112391	1	153	2	4	80	3	0	3	300	1	0	1	22.7	2	87.8	41	3	45	4	37	2	0.71	4	2	0.675	5	1	0.765	3	3	0.54	4	2	0	1	5	0	1	5	4.655	3	3	0	1	5	29.3	5	1	1
112394	1	154	2	2	49	2	0	2	480	1	0	0	20.2	2	71	32	1	40	2	40	3	0	1	5	0.24	5	1	0.69	3	3	0	1	5	0	1	5	0.84	5	1	2.195	1	5	0	1	5	2.09	1	5	1.015
112399	1	154	2	3	78	2	0	2	120	2	0	1	22.4	2	80.4	41	3	47	4	35	2	1.725	5	1	1.915	4	2	1.075	4	2	1.05	4	2	0	1	5	0.115	4	2	2.24	1	5	0	1	5	12.505	3	3	0.235
112403	2	155	1	2	46	1	0	4	360	1	0	1	28.5	3	98.8	45	4	39	2	33	1	0.715	4	2	1.615	5	1	2.165	5	1	0.11	3	3	0.69	4	2	0	1	5	15.695	5	1	0.87	5	1	18.795	4	2	4.325
112406	2	169	1	1	37	3	0	3	300	1	0	1	48.3	4	150.5	40	3	36	1	34	1	1.065	4	2	0.025	5	1	1.04	4	2	0.28	4	2	0	1	5	0.37	4	2	7.915	5	1	0.26	3	3	7.845	2	4	1.965
112408	1	166	1	2	42	2	0	2	420	1	0	0	19.3	2	78.7	39	2	53	4	23	1	2.535	5	1	0	4	2	2	5	1	1.37	5	1	0.275	4	2	0	1	5	2.61	1	5	0.16	2	4	3.725	1	5	1.085
112410	1	153	2	3	73	4	0	3	180	1	0	1	39.1	4	106.2	32	1	30	1	42	3	0	1	5	0	5	1	0.325	2	4	0	1	5	0	1	5	0	1	5	4.52	3	3	0.515	4	2	25.59	5	1	0.84
112412	1	153	2	2	40	2	0	4	180	1	0	0	22.9	2	76.6	33	1	35	1	43	4	0	1	5	2.84	5	1	0.34	2	4	0	1	5	0	1	5	0.935	5	1	2.93	2	4	0.39	3	3	4.085	1	5	0.675
112415	1	161	2	2	47	2	1	2	300	1	1	1	37.4	4	121.9	38	2	48	4	42	3	0.21	3	3	0.3	5	1	0.84	3	3	0	1	5	0	1	5	0	1	5	4.6	3	3	0.1	2	4	5.16	1	5	0.185
112416	1	164	1	4	80	3	0	2	300	1	0	1	27.5	3	104.4	26	1	38	2	32	1	0.325	3	3	0.13	5	1	0.485	2	4	0	1	5	0	1	5	0	1	5	5.24	3	3	0	1	5	5.31	1	5	2.74
112421	2	161	1	3	65	2	0	3	300	1	1	1	25.8	3	85.7	37	2	45	4	29	1	2.69	5	1	1.245	4	2	0.105	1	5	0.345	4	2	2.085	5	1	0	1	5	4.49	3	3	0	1	5	11.85	3	3	0.885
112422	1	166	2	3	60	4	0	3	600	2	1	1	47	4	126.8	39	2	33	1	43	4	0.41	3	3	0.21	5	1	0.86	3	3	0	1	5	0	1	5	0.225	4	2	5.425	3	3	0.29	3	3	35.99	5	1	0.885
112427	2	158	2	2	52	3	1	3	120	3	0	0	19.7	2	70.5	39	2	47	4	35	2	0.125	2	4	0	5	1	0.995	4	2	1.525	5	1	0	1	5	0	1	5	0.965	1	5	0.02	2	4	16.515	4	2	0.845
112431	1	171	2	1	22	4	0	1	120	3	0	0	27.6	3	94.9	37	2	35	1	43	4	0	1	5	0	5	1	1.45	4	2	0	1	5	0	1	5	0	1	5	4.225	3	3	1.17	5	1	15.445	4	2	1.54
112432	2	165	2	1	33	3	0	2	600	1	0	0	40.2	4	121.4	35	1	45	4	35	2	1.32	4	2	0.975	5	1	0.405	2	4	0.03	3	3	0	1	5	0	1	5	5.32	3	3	0	1	5	5.935	2	4	1.45
112433	2	171	1	2	57	4	0	1	240	3	0	0	23.4	2	89.2	37	2	39	2	41	3	0.89	4	2	0	5	1	0.435	2	4	0	1	5	0	1	5	0.665	5	1	2.405	1	5	0.19	3	3	9.245	2	4	0
112436	1	163	2	1	24	3	0	4	60	1	0	0	26.9	3	92.3	30	1	36	1	36	2	0.535	3	3	0.68	5	1	0.505	2	4	0	1	5	0	1	5	0	1	5	4.525	3	3	0.39	3	3	6.79	2	4	2.155
112438	2	150	2	1	33	3	0	3	480	1	0	0	37.2	4	115	30	1	36	1	42	3	0	1	5	0.19	5	1	0.055	1	5	0	1	5	0	1	5	0	1	5	3.435	2	4	0	1	5	37.03	5	1	0.85
112440	2	168	2	4	80	3	1	3	720	1	0	0	25	3	82.3	43	4	41	3	45	4	0	1	5	0	5	1	0.755	3	3	0.3	4	2	0	1	5	0	1	5	9.9	5	1	0.36	3	3	20.435	4	2	0.9
112444	2	166	2	2	57	1	1	3	300	1	1	1	41.7	4	114.9	46	4	44	3	40	3	0.775	4	2	2.93	5	1	1.51	4	2	0.72	4	2	0	1	5	0.475	5	1	5.37	3	3	0	1	5	21.79	4	2	0.77
112448	1	157	1	3	69	3	0	2	360	1	1	1	44.5	4	143.8	38	2	38	2	44	4	0	1	5	0.075	5	1	0.035	1	5	0.335	4	2	0	1	5	0.65	5	1	2.855	2	4	0	1	5	16.33	4	2	0.915
112450	2	167	2	3	69	4	0	3	300	1	1	1	31	4	112.4	37	2	39	2	45	4	0.45	3	3	0.02	5	1	0.255	1	5	0	1	5	0	1	5	0	1	5	6.89	4	2	0.35	3	3	14.09	3	3	0.47
112451	2	155	1	2	50	2	0	3	480	3	0	0	27.7	3	95.7	43	4	39	2	41	3	0	1	5	0	5	1	1.12	4	2	0	1	5	2.03	5	1	0.3	4	2	10.49	5	1	0.095	2	4	12.16	3	3	0.745
112454	2	167	1	3	62	3	0	4	180	1	0	0	28	3	94.3	48	4	46	4	40	3	4.53	5	1	0.985	4	2	1.23	4	2	3.89	5	1	0	1	5	0	1	5	5.61	3	3	1.895	5	1	17.325	4	2	0.32
112456	1	171	1	3	66	4	0	2	720	3	0	1	24.8	2	94.2	44	4	36	1	40	3	1.02	4	2	0	5	1	0.35	2	4	0	1	5	2.82	5	1	0.635	5	1	5.085	3	3	0.36	3	3	23.97	5	1	0.8
112462	2	166	1	1	31	2	0	2	960	1	0	0	40	4	129.6	37	2	31	1	45	4	0	1	5	0	5	1	0.905	3	3	0	1	5	0	1	5	0	1	5	14.39	5	1	0.585	4	2	24.96	5	1	2.15
112464	2	157	2	3	69	4	0	1	300	1	0	1	27.4	3	91.6	32	1	46	4	34	1	0.275	3	3	0.01	5	1	0.47	2	4	0.105	3	3	0	1	5	0	1	5	2.015	1	5	0	1	5	7.795	2	4	0.155
112466	1	168	1	1	29	1	0	3	180	1	0	0	37.9	4	109.5	30	1	44	3	36	2	0.08	2	4	0.045	5	1	0.095	1	5	0.01	3	3	0	1	5	0	1	5	2.41	1	5	0	1	5	7.64	2	4	0.97
112471	1	163	2	3	79	2	0	2	240	1	0	1	26.9	3	92.4	37	2	31	1	43	4	0	1	5	0.78	5	1	1.375	4	2	0	1	5	0	1	5	0.83	5	1	5.89	4	2	0.46	4	2	7.065	2	4	1.575
112477	2	161	2	1	34	1	0	3	300	1	0	0	27	3	94.7	37	2	49	4	33	1	0.165	2	4	2.215	5	1	0.275	1	5	0.54	4	2	4.83	5	1	0	1	5	2.96	2	4	0.11	2	4	3.55	1	5	0.23
112480	1	166	1	1	30	2	0	4	480	1	0	0	29	3	105.4	33	1	47	4	31	1	0	1	5	0	5	1	1.21	4	2	0	1	5	1.625	5	1	0	1	5	1.92	1	5	0.05	2	4	2.07	1	5	0.92
112488	2	170	1	3	61	4	0	3	720	1	0	1	40.8	4	129.5	48	4	38	2	38	2	2.485	5	1	1.475	4	2	3.91	5	1	2.005	5	1	0	1	5	0.035	4	2	6.38	4	2	1.465	5	1	21.055	4	2	0.055
112503	2	151	2	3	67	3	1	3	480	1	0	1	37.3	4	123.4	37	2	29	1	41	3	0	1	5	0.87	5	1	0.19	1	5	3.085	5	1	0	1	5	0.09	4	2	8.255	5	1	0.77	4	2	13.245	3	3	2.165
112505	1	149	1	4	80	3	0	3	480	1	1	0	35	4	117.5	43	4	43	3	39	3	0.93	4	2	0.42	5	1	0.655	3	3	0	1	5	0.965	4	2	0.495	5	1	2.15	1	5	2.08	5	1	3.695	1	5	1.64
112506	2	171	1	2	48	4	0	2	180	1	0	0	28.7	3	99.2	43	4	43	3	41	3	0.555	3	3	0	5	1	0.5	2	4	1.715	5	1	0	1	5	1.3	5	1	1.435	1	5	2.525	5	1	4.235	1	5	0
112509	2	164	1	1	35	2	0	3	180	1	0	0	40.1	4	115.8	43	4	47	4	39	3	0	1	5	5.665	5	1	4.315	5	1	1.545	5	1	0	1	5	0	1	5	0.905	1	5	0.4	3	3	25.785	5	1	0
112510	2	163	2	3	68	3	0	3	300	1	0	0	39.6	4	121.3	43	4	39	2	35	2	1.785	5	1	1.06	4	2	1.58	5	1	1	4	2	0	1	5	0.51	5	1	6.985	4	2	0.08	2	4	11.815	3	3	2.45
112511	1	162	1	3	66	2	0	2	360	3	1	1	25.1	3	94.4	45	4	35	1	47	4	0	1	5	0	5	1	0.33	2	4	1.825	5	1	0	1	5	0.01	3	3	9.64	5	1	0.585	4	2	32.135	5	1	1.445
112512	2	151	2	2	55	1	0	2	480	1	0	0	28.3	3	95	40	3	40	2	42	3	0.16	2	4	0.585	5	1	1.83	5	1	0	1	5	0	1	5	1.485	5	1	1.48	1	5	0.79	5	1	3.865	1	5	0.065
112515	2	172	2	3	78	4	0	3	480	1	0	1	29	3	103.9	37	2	43	3	49	4	0	1	5	0	5	1	0.21	1	5	0	1	5	0	1	5	0	1	5	1.705	1	5	0.59	4	2	9.945	3	3	0.08
112516	1	155	1	2	55	3	0	3	360	3	1	1	35.1	4	120.6	31	1	41	3	37	2	2.605	5	1	0	4	2	0.075	1	5	0	1	5	0	1	5	0	1	5	2.555	1	5	0	1	5	18.215	4	2	4.025
112520	2	156	1	2	55	3	0	4	600	1	0	0	36	4	129.7	42	3	42	3	34	1	0.505	3	3	1.935	5	1	1.965	5	1	1.995	5	1	0	1	5	0	1	5	6.195	4	2	0.245	3	3	17.63	4	2	1.525
112525	2	166	2	3	65	4	0	3	300	3	0	1	41.4	4	127	37	2	45	4	43	4	1.37	4	2	0.035	5	1	0	1	5	0	1	5	0	1	5	0	1	5	3.435	2	4	0.26	3	3	9.59	2	4	0.095
112530	1	169	2	3	70	2	0	2	120	1	1	1	20	2	82.2	43	4	55	4	27	1	3.28	5	1	0.91	4	2	2.315	5	1	0.485	4	2	1.445	5	1	0	1	5	1.285	1	5	0.375	3	3	0.73	1	5	0.955
112531	2	151	2	2	53	2	0	3	120	3	0	0	22.5	2	83.9	37	2	53	4	41	3	0	1	5	0.75	5	1	0.11	1	5	0	1	5	1.64	5	1	0	1	5	1.82	1	5	0	1	5	3.955	1	5	0.16
112532	2	151	2	3	63	3	0	2	360	1	0	0	33.3	4	108.6	41	3	37	2	33	1	0.82	4	2	2.51	5	1	1.34	4	2	1.61	5	1	0	1	5	0	1	5	6.285	4	2	0.85	5	1	16.005	4	2	1.355
112534	2	165	1	2	41	1	1	3	720	3	0	1	36.5	4	124.9	37	2	37	2	39	3	0	1	5	0.425	5	1	0.51	2	4	11.74	5	1	0	1	5	0	1	5	6.72	4	2	0.045	2	4	66.13	5	1	4.71
112538	1	161	2	2	46	3	0	1	780	1	0	0	22.9	2	83	46	4	46	4	36	2	0.12	2	4	0	5	1	1.52	4	2	1.875	5	1	0.695	4	2	0	1	5	5.285	3	3	0.285	3	3	25.985	5	1	1.585
112542	1	163	2	3	65	4	1	3	240	1	1	1	34.4	4	102.2	39	2	47	4	41	3	4.86	5	1	0.01	4	2	0.94	3	3	0	1	5	0	1	5	0	1	5	3.86	2	4	0.22	3	3	6.095	2	4	0.285
112543	2	163	1	2	55	3	0	3	480	1	0	1	30.3	4	107.6	37	2	45	4	35	2	0	1	5	0.395	5	1	1.27	4	2	11.575	5	1	0	1	5	0	1	5	2.435	1	5	0.355	3	3	11.845	3	3	0.255
112544	2	161	2	1	28	1	0	1	240	1	0	0	28.9	3	97.3	43	4	51	4	29	1	1.86	5	1	0.265	4	2	0.64	3	3	5.415	5	1	1.985	5	1	0	1	5	1.3	1	5	0.715	4	2	6.51	2	4	0.725
112546	1	161	2	1	37	3	0	3	900	1	0	1	48.8	4	134	52	4	42	3	36	2	0.69	4	2	0	5	1	1.445	4	2	1.985	5	1	2.64	5	1	0.015	3	3	9.98	5	1	1.565	5	1	19.465	4	2	1.01
112550	1	154	1	2	44	3	0	4	480	2	0	0	26.4	3	96.3	42	3	54	4	28	1	1.305	4	2	0	5	1	1.825	5	1	0.365	4	2	0.46	4	2	0.015	3	3	2.49	1	5	0	1	5	3.03	1	5	0.215
112551	2	168	1	1	23	2	0	4	180	3	0	1	22.9	2	79.2	44	4	32	1	44	4	0.505	3	3	0	5	1	1.75	5	1	0	1	5	0	1	5	0.985	5	1	7.44	4	2	1.17	5	1	18.075	4	2	2.02
112552	2	159	2	3	60	3	0	3	840	1	1	1	46.9	4	126.7	37	2	43	3	37	2	1.325	4	2	0.005	5	1	0.185	1	5	0.5	4	2	0	1	5	0	1	5	3.035	2	4	1.06	5	1	2.535	1	5	2.465
112553	1	163	2	1	37	4	0	3	300	1	0	0	30.1	4	96.9	43	4	27	1	49	4	0.23	3	3	0.15	5	1	0.585	2	4	0	1	5	0	1	5	0.52	5	1	8.485	5	1	0.845	5	1	36.435	5	1	2.64
112562	2	170	2	2	49	4	0	3	720	1	1	1	49.9	4	132.8	37	2	29	1	47	4	0.065	2	4	0	5	1	0.135	1	5	0	1	5	0	1	5	0.515	5	1	4.095	2	4	0.54	4	2	41.85	5	1	0
112563	2	170	2	2	44	4	0	4	240	3	0	0	31.5	4	105.1	38	2	32	1	44	4	1.55	5	1	0.445	4	2	0.14	1	5	0	1	5	0	1	5	1.425	5	1	3.155	2	4	0.725	4	2	19.085	4	2	1.555
112565	1	166	2	2	50	2	0	4	480	1	0	0	35.2	4	103	41	3	37	2	33	1	1.025	4	2	0.54	5	1	0.555	2	4	0.87	4	2	0.045	4	2	0.125	4	2	8.67	5	1	0	1	5	18.315	4	2	3.535
112567	1	157	1	3	76	3	1	2	480	1	1	1	30.9	4	119.8	36	2	40	2	32	1	0.98	4	2	0	5	1	0.84	3	3	1	4	2	0	1	5	0	1	5	4.78	3	3	0.34	3	3	13.54	3	3	1.36
112568	1	161	1	2	53	2	0	2	300	1	0	0	21.1	2	81.7	40	3	44	3	30	1	1.095	4	2	2.17	5	1	2.6	5	1	2	5	1	0	1	5	0.31	4	2	4.235	3	3	0.165	2	4	3.63	1	5	1
112571	2	153	1	2	47	4	0	3	60	1	0	0	19.2	2	76	40	3	36	1	44	4	7.84	5	1	1.31	4	2	0.33	2	4	0	1	5	0	1	5	0.31	4	2	7.09	4	2	0.245	3	3	14.345	3	3	0.975
112579	2	152	2	1	24	2	0	4	120	1	0	0	30.8	4	96.5	41	3	37	2	41	3	0	1	5	0.915	5	1	0.22	1	5	0.16	3	3	1.86	5	1	0.055	4	2	6.02	4	2	0	1	5	29.64	5	1	2.16
112580	1	149	2	2	58	2	0	3	180	3	1	1	25.9	3	93.8	33	1	39	2	35	2	0	1	5	0	5	1	0.595	3	3	0	1	5	0.35	4	2	0.025	4	2	3.545	2	4	0	1	5	6.465	2	4	0.585
112583	2	170	2	3	60	4	0	1	1140	1	0	1	27.3	3	97.1	41	3	45	4	41	3	0	1	5	3.455	5	1	0.86	3	3	5.12	5	1	0	1	5	0	1	5	1.06	1	5	0.97	5	1	12.255	3	3	0.065
112585	1	157	1	3	75	2	0	3	480	1	0	1	32.6	4	115.3	40	3	48	4	44	4	0.63	3	3	0.235	5	1	0.93	3	3	0	1	5	0	1	5	0	1	5	1.91	1	5	0.42	4	2	5.65	2	4	0.575
112587	2	169	2	1	21	2	0	3	300	1	0	0	19.3	2	72.8	31	1	31	1	39	3	0	1	5	0	5	1	0.84	3	3	0	1	5	0	1	5	0	1	5	7.39	4	2	1.475	5	1	7.975	2	4	0.67
112589	1	161	1	3	75	4	0	3	240	1	1	1	31	4	116.3	37	2	35	1	35	2	1.49	5	1	1.125	4	2	0.545	2	4	0.36	4	2	0	1	5	0.41	4	2	3.31	2	4	1.545	5	1	8.01	2	4	0.555
112590	1	152	2	2	43	4	0	4	180	1	0	0	33.9	4	101.5	42	3	40	2	46	4	0.36	3	3	0	5	1	0.855	3	3	0	1	5	0	1	5	0	1	5	6.145	4	2	0.695	4	2	21.84	4	2	0.33
112593	2	170	1	2	42	2	0	3	600	1	1	0	34.5	4	117.5	37	2	33	1	41	3	1.34	4	2	0	5	1	0.485	2	4	0	1	5	0	1	5	0.495	5	1	6.06	4	2	0.39	3	3	7.895	2	4	0.79
112596	1	155	2	3	69	1	0	3	120	1	0	0	25.1	3	97.7	42	3	32	1	52	4	0	1	5	2.62	5	1	0.48	2	4	0	1	5	0	1	5	2.115	5	1	5.775	4	2	0.225	3	3	24.725	5	1	0.795
112600	1	155	2	3	62	3	1	4	240	3	0	0	35.7	4	125.6	33	1	41	3	37	2	0	1	5	0.245	5	1	0.575	2	4	0	1	5	0.195	4	2	0.125	4	2	0.805	1	5	0	1	5	9.785	2	4	1.35
112605	2	149	2	1	35	2	0	2	180	1	0	0	29.3	3	90.2	36	2	38	2	34	1	0	1	5	0	5	1	0	1	5	0.285	4	2	1.25	5	1	0	1	5	3	2	4	0.635	4	2	20.735	4	2	1.625
112606	2	168	2	2	48	3	0	2	480	1	0	1	30	4	101.5	33	1	41	3	37	2	0.09	2	4	0.01	5	1	1.42	4	2	0	1	5	0	1	5	1.04	5	1	2.13	1	5	0	1	5	4.91	1	5	1.61
112609	1	156	2	3	62	2	0	2	540	1	1	1	36.5	4	117.5	41	3	49	4	37	2	0	1	5	0.5	5	1	4.03	5	1	2.625	5	1	0	1	5	0	1	5	4.42	3	3	0.06	2	4	5.53	2	4	0.86
112610	2	167	1	2	49	3	0	3	300	1	0	1	35.8	4	117.5	41	3	51	4	31	1	0.865	4	2	0	5	1	0.645	3	3	0.15	3	3	1.42	5	1	0	1	5	4.955	3	3	0	1	5	7.465	2	4	0.235
112617	1	163	1	1	35	2	0	1	60	3	0	0	26	3	89.4	42	3	40	2	40	3	1.305	4	2	0	5	1	0.32	2	4	0.32	4	2	0	1	5	0	1	5	5.865	4	2	0.245	3	3	25.435	5	1	1.505
112620	2	161	2	2	56	1	0	3	120	1	0	1	44.6	4	127.3	37	2	33	1	37	2	0.585	3	3	3.075	5	1	0.23	1	5	0	1	5	4.72	5	1	0.705	5	1	4.425	3	3	0.08	2	4	15.295	4	2	1.47
112621	2	170	2	3	62	4	0	3	480	1	0	0	29.5	3	93.9	44	4	42	3	38	2	0.35	3	3	0.97	5	1	0.395	2	4	0.63	4	2	0.115	4	2	0.02	4	2	2.86	2	4	0.47	4	2	11.905	3	3	1.455
112622	1	156	2	2	43	2	0	3	60	1	0	1	30.8	4	94.3	42	3	44	3	42	3	0	1	5	0.495	5	1	0.92	3	3	0	1	5	1.455	5	1	0.02	4	2	1.47	1	5	0.585	4	2	9.03	2	4	0.84
112630	1	155	1	1	33	3	0	3	300	1	0	0	30.4	4	103.1	41	3	35	1	37	2	0.2	3	3	0.505	5	1	1.46	4	2	0.75	4	2	0	1	5	0.62	5	1	6.835	4	2	0.485	4	2	9.6	2	4	4.59
112634	2	171	1	2	42	2	0	4	900	1	1	0	34.2	4	112.5	31	1	45	4	35	2	0	1	5	0	5	1	0.405	2	4	0.42	4	2	0	1	5	0	1	5	2.705	2	4	0	1	5	0.455	1	5	0.04
112639	2	158	2	3	79	3	0	2	240	1	0	1	28.5	3	102	40	3	50	4	40	3	2.445	5	1	0.45	4	2	1.09	4	2	0	1	5	0	1	5	0	1	5	0.27	1	5	0.32	3	3	5.94	2	4	0.76
112643	1	157	2	1	35	3	0	3	480	3	0	0	24.1	2	76.2	46	4	44	3	44	4	0.28	3	3	0.005	5	1	0.905	3	3	1	4	2	0	1	5	0.015	3	3	6.075	4	2	0	1	5	39.11	5	1	1.645
112646	1	158	1	3	70	3	0	3	480	3	0	1	27.9	3	107.7	34	1	38	2	38	2	0	1	5	0.025	5	1	1.825	5	1	0	1	5	0	1	5	0	1	5	4.835	3	3	0	1	5	24.835	5	1	2.18
112648	2	165	1	1	33	2	0	4	200	1	0	0	35.8	4	112.2	42	3	40	2	38	2	0	1	5	0.795	5	1	1.565	5	1	0	1	5	1.45	5	1	1.95	5	1	4.65	3	3	0	1	5	19.22	4	2	2.935
112650	1	155	2	2	43	2	0	3	300	1	0	0	39.5	4	114.6	37	2	37	2	39	3	0.61	3	3	0	5	1	0.165	1	5	0.48	4	2	0	1	5	0	1	5	2.385	1	5	1.29	5	1	27.61	5	1	2.32
112659	1	152	1	1	32	4	0	1	180	1	0	0	23.9	2	82.8	45	4	35	1	49	4	0	1	5	0	5	1	0.265	1	5	0	1	5	1.86	5	1	0.14	4	2	6.12	4	2	1.27	5	1	21.475	4	2	1.24
112660	1	151	1	2	43	1	0	2	360	1	0	0	32.5	4	105	37	2	41	3	27	1	0.73	4	2	1.82	5	1	2.285	5	1	4.35	5	1	0	1	5	0	1	5	5.21	3	3	3.68	5	1	4	1	5	1.215
112661	1	159	2	2	45	3	0	3	240	3	1	1	27.4	3	107	32	1	38	2	42	3	0	1	5	0	5	1	0.32	2	4	0	1	5	0	1	5	0	1	5	7.14	4	2	0.13	2	4	8.01	2	4	1.13
112664	2	169	2	2	45	2	0	2	300	1	0	0	21.4	2	75.5	37	2	49	4	31	1	0.43	3	3	3.74	5	1	1.65	5	1	0	1	5	0.815	4	2	0	1	5	4.02	2	4	0.14	2	4	4.2	1	5	0
112666	2	156	2	1	36	2	0	3	180	1	0	0	23.8	2	83.9	48	4	36	1	46	4	0	1	5	0.75	5	1	1.005	4	2	0	1	5	6.125	5	1	0.81	5	1	7.235	4	2	1.605	5	1	20.79	4	2	0.74
112677	2	149	1	1	23	2	0	1	180	2	0	1	38.8	4	117.6	40	3	40	2	40	3	0.69	4	2	1.25	5	1	1.29	4	2	0	1	5	0	1	5	0	1	5	8.71	5	1	0	1	5	36.595	5	1	3.955
112680	2	165	1	3	67	3	0	3	180	3	1	0	26.8	3	95.6	41	3	39	2	39	3	0.13	2	4	0.08	5	1	1.525	4	2	0.5	4	2	0	1	5	0	1	5	11.705	5	1	0.245	3	3	23.4	4	2	0.74
112681	1	168	1	3	71	4	1	3	240	2	0	1	20.8	2	87.4	41	3	37	2	39	3	3.74	5	1	0.86	4	2	0.03	1	5	0	1	5	3.28	5	1	1.775	5	1	7.25	4	2	0	1	5	15.42	4	2	2.325
112683	2	166	1	1	33	3	0	3	180	3	0	0	22.4	2	80.4	43	4	41	3	41	3	0	1	5	0	5	1	1.09	4	2	0	1	5	5.21	5	1	0	1	5	13.11	5	1	0.255	3	3	18.82	4	2	2.11
112684	2	169	2	1	39	2	0	3	480	1	0	1	31.4	4	100	33	1	39	2	37	2	0.775	4	2	0.665	5	1	0.395	2	4	0	1	5	0	1	5	0	1	5	5.915	4	2	0	1	5	10.38	3	3	0.5
112687	2	163	2	2	52	4	0	3	120	1	0	1	52.8	4	158.1	42	3	34	1	38	2	0.545	3	3	0.09	5	1	0.845	3	3	0	1	5	3.195	5	1	0.56	5	1	7.395	4	2	0.23	3	3	20.28	4	2	0.075
112692	1	165	1	2	56	4	0	3	360	2	0	0	23.3	2	76.3	40	3	40	2	46	4	0	1	5	0	5	1	0.97	4	2	0	1	5	0	1	5	0	1	5	10.115	5	1	0	1	5	45	5	1	0.225
112693	1	160	1	1	20	1	0	1	300	1	0	0	28.8	3	97.2	40	3	44	3	38	2	0	1	5	0.315	5	1	1.29	4	2	0	1	5	1.2	5	1	0	1	5	8.095	5	1	0	1	5	10.315	3	3	0.39
112697	2	163	1	1	21	3	0	1	300	1	0	1	28.3	3	104.6	36	2	42	3	38	2	1.065	4	2	2.27	5	1	0.905	3	3	0	1	5	0	1	5	0	1	5	4.76	3	3	0	1	5	16.955	4	2	2.64
112699	1	157	1	4	80	3	0	3	240	1	0	0	29.4	3	111.5	41	3	35	1	41	3	2.02	5	1	1.41	4	2	0.16	1	5	0.94	4	2	0	1	5	0.37	4	2	2.89	2	4	0.81	5	1	15.93	4	2	1.35
112700	1	162	2	2	51	2	0	3	120	1	0	1	26.4	3	86.6	34	1	46	4	40	3	0.32	3	3	1.345	5	1	0.475	2	4	0	1	5	0	1	5	0	1	5	3.49	2	4	0.085	2	4	4.95	1	5	0.045
112703	1	151	1	2	52	4	0	3	600	1	0	1	28.1	3	93.3	34	1	32	1	40	3	0.715	4	2	0.23	5	1	0.16	1	5	0	1	5	0	1	5	0.665	5	1	5.91	4	2	0	1	5	14.395	3	3	1.16
112706	2	158	2	1	37	3	0	3	180	1	0	0	21.8	2	81.4	50	4	40	2	42	3	2.105	5	1	0.095	4	2	0.525	2	4	0.635	4	2	0.435	4	2	0.01	3	3	5.945	4	2	1.245	5	1	24.755	5	1	0.935
112707	2	155	1	2	57	2	0	2	900	3	0	0	24.9	2	95.5	43	4	41	3	33	1	1.305	4	2	2.03	5	1	2.345	5	1	8.625	5	1	0	1	5	0.015	3	3	7.445	4	2	0.175	2	4	22.615	4	2	0.035
112709	2	167	1	1	24	3	0	4	480	1	0	0	17.2	1	70.1	39	2	39	2	33	1	4.32	5	1	1.185	4	2	0.87	3	3	7.3	5	1	0	1	5	0.2	4	2	0.87	1	5	0.255	3	3	19.36	4	2	4.4
112710	1	167	2	4	80	4	0	3	480	2	1	1	34.5	4	118.6	42	3	46	4	42	3	0.55	3	3	0.08	5	1	0	1	5	0	1	5	2.255	5	1	0	1	5	3.75	2	4	0.245	3	3	16.795	4	2	0.22
112714	2	165	2	1	36	2	0	3	120	1	0	0	21	2	73.9	34	1	40	2	36	2	1.71	5	1	0.625	4	2	0.665	3	3	0	1	5	0	1	5	0	1	5	3.215	2	4	0.415	4	2	5.915	2	4	0.205
112716	1	158	2	1	33	4	0	2	180	3	0	1	51.1	4	152	34	1	48	4	42	3	0	1	5	0	5	1	0.65	3	3	0	1	5	0	1	5	0	1	5	3.245	2	4	0	1	5	2.53	1	5	0.745
112718	1	156	1	2	59	3	0	3	600	1	1	0	32	4	121.1	46	4	48	4	32	1	2.865	5	1	0.245	4	2	0.745	3	3	3.315	5	1	1.985	5	1	0	1	5	5.25	3	3	1.36	5	1	7.175	2	4	1.575
112720	2	155	2	1	29	4	0	3	60	1	0	1	39.1	4	118.8	38	2	44	3	34	1	3.315	5	1	1.315	4	2	1.08	4	2	0.19	3	3	0	1	5	4.46	5	1	0.115	1	5	0.06	2	4	1.895	1	5	0.46
112725	2	152	2	2	58	1	0	3	40	1	1	1	30.1	4	101.6	37	2	47	4	35	2	0.965	4	2	0	5	1	1.81	5	1	0	1	5	0	1	5	0	1	5	2.8	2	4	0.07	2	4	5.605	2	4	1.865
112726	2	172	1	2	59	4	0	1	240	3	0	1	26.6	3	98.7	37	2	37	2	43	4	1.24	4	2	0	5	1	0	1	5	0	1	5	0	1	5	1.21	5	1	3.37	2	4	0.5	4	2	1.05	1	5	1.075
112729	1	172	1	1	26	2	0	4	360	1	0	0	24	2	86.9	40	3	46	4	44	4	1.45	4	2	2.54	5	1	0.31	2	4	0	1	5	0	1	5	0	1	5	4.94	3	3	0.46	4	2	1.07	1	5	0.005
112731	2	165	2	2	55	1	0	2	480	1	0	0	25.7	3	96.3	45	4	47	4	43	4	1.55	5	1	0.42	4	2	0.485	2	4	0	1	5	0.425	4	2	0	1	5	3.91	2	4	0.36	3	3	28.055	5	1	1.02
112740	2	167	2	2	48	3	1	3	480	1	0	1	44.9	4	130.5	39	2	39	2	45	4	0.44	3	3	0.025	5	1	0.495	2	4	0	1	5	0	1	5	0	1	5	8.885	5	1	0	1	5	59.395	5	1	0.735
112744	2	167	1	2	45	3	0	4	780	1	0	0	24.1	2	93.5	34	1	42	3	30	1	0.26	3	3	0.84	5	1	1.11	4	2	0.82	4	2	0	1	5	0	1	5	2.815	2	4	0	1	5	22.07	4	2	2.655
112749	1	161	1	2	55	4	1	3	180	1	0	1	40.8	4	117	44	4	36	1	36	2	0.555	3	3	0.505	5	1	1.6	5	1	0	1	5	1.15	5	1	1.8	5	1	12.06	5	1	0	1	5	39.395	5	1	1.025
112751	2	149	1	1	20	3	0	4	180	1	0	0	21.7	2	81.2	36	2	44	3	36	2	1.65	5	1	0.005	4	2	0.255	1	5	0	1	5	1.025	4	2	0	1	5	3.645	2	4	0	1	5	18.555	4	2	2.69
112764	2	169	1	3	60	2	0	1	180	1	0	1	29.6	3	100.7	32	1	40	2	34	1	3.56	5	1	0.605	4	2	0.875	3	3	0	1	5	0	1	5	0	1	5	1.82	1	5	0.46	4	2	5.535	2	4	0.81
112767	1	162	2	3	63	2	1	3	360	1	0	0	24.7	2	91	37	2	43	3	45	4	0	1	5	0.125	5	1	0.71	3	3	0	1	5	0	1	5	0.035	4	2	3.8	2	4	0	1	5	8.89	2	4	0.305
112769	1	169	1	2	42	3	0	4	300	1	0	0	25.6	3	91.5	27	1	41	3	31	1	1.135	4	2	2.67	5	1	0.45	2	4	0	1	5	0	1	5	0	1	5	2.79	2	4	0	1	5	4.345	1	5	1.62
112772	1	167	1	1	23	3	0	3	120	3	0	0	33	4	117.5	39	2	37	2	47	4	0	1	5	0	5	1	0.725	3	3	0	1	5	0	1	5	0	1	5	7.075	4	2	0.25	3	3	26.025	5	1	1.035
112773	2	161	2	2	42	1	0	3	360	1	0	1	29.8	3	93.7	50	4	46	4	36	2	0.65	3	3	0.3	5	1	2.555	5	1	1.005	4	2	3.86	5	1	0.41	4	2	5.095	3	3	0.39	3	3	15.085	4	2	0.92
112775	1	167	1	3	61	2	0	3	240	3	1	0	37.6	4	132	31	1	35	1	43	4	0	1	5	0.795	5	1	0	1	5	0	1	5	0	1	5	0	1	5	7.335	4	2	0	1	5	20.535	4	2	1.42
112777	1	171	1	1	28	2	0	4	120	1	0	0	28.1	3	86.8	36	2	42	3	38	2	0.655	3	3	0.84	5	1	1.325	4	2	0	1	5	0	1	5	0	1	5	0.795	1	5	0.65	4	2	10.205	3	3	0.14
112781	2	156	2	4	80	3	0	3	180	1	0	1	24.4	2	90.2	41	3	35	1	49	4	0	1	5	1.72	5	1	0.665	3	3	0	1	5	0	1	5	0	1	5	7.94	5	1	1.145	5	1	16.32	4	2	1.085
112783	1	161	1	2	55	2	0	2	300	1	0	1	31	4	100	38	2	48	4	34	1	0	1	5	1.63	5	1	2.09	5	1	0	1	5	1.985	5	1	0	1	5	5.89	4	2	0	1	5	4.94	1	5	1
112786	2	156	1	3	66	1	0	2	300	1	0	0	30.2	4	108.7	49	4	53	4	33	1	0.18	3	3	1.645	5	1	1.94	5	1	4.765	5	1	1.335	5	1	0.125	4	2	4.45	3	3	0.16	2	4	5.095	1	5	0.36
112789	1	171	1	1	27	4	0	4	480	1	0	1	34.2	4	107.8	43	4	47	4	39	3	0.885	4	2	0.375	5	1	1.085	4	2	0.13	3	3	0	1	5	0.01	3	3	2.845	2	4	0	1	5	17.975	4	2	0
112797	2	163	2	2	48	4	0	4	360	1	0	0	26.9	3	89.9	41	3	27	1	43	4	0.41	3	3	1.66	5	1	1.065	4	2	0	1	5	0	1	5	1.375	5	1	6.525	4	2	0.9	5	1	27.68	5	1	0.59
112798	1	159	1	2	44	4	0	4	420	3	0	1	34.5	4	108.6	48	4	38	2	40	3	1.405	4	2	2.19	5	1	1.375	4	2	0	1	5	1.325	5	1	0.14	4	2	4.215	3	3	1.105	5	1	28.395	5	1	1.02
112800	1	171	1	1	28	4	0	4	360	1	0	0	24.3	2	81	38	2	30	1	44	4	0.355	3	3	0	5	1	0.29	2	4	0	1	5	0	1	5	0.65	5	1	9.655	5	1	0	1	5	25.715	5	1	1.47
112802	1	159	1	3	71	3	0	3	180	3	1	1	36.8	4	126.2	39	2	43	3	39	3	0	1	5	0	5	1	0.645	3	3	1.93	5	1	0	1	5	0	1	5	5.655	4	2	0.745	4	2	5.28	1	5	0.37
112803	1	155	1	1	33	3	0	4	360	1	0	1	30.1	4	100.8	35	1	37	2	43	4	0.065	2	4	1.105	5	1	0.54	2	4	0	1	5	0	1	5	0	1	5	7.675	4	2	1.29	5	1	2.66	1	5	2.805
112815	1	159	2	1	26	2	0	4	360	1	0	0	24.4	2	88.6	49	4	41	3	35	2	0.56	3	3	0.01	5	1	2.375	5	1	0.275	4	2	1.275	5	1	0.66	5	1	9.5	5	1	0.67	4	2	7.875	2	4	1.49
112818	1	161	2	3	67	2	0	3	480	1	0	0	22.3	2	85.4	38	2	38	2	44	4	0	1	5	0.46	5	1	0.295	2	4	0.025	3	3	0	1	5	0.63	5	1	2.265	1	5	0.2	3	3	11.06	3	3	0.605
112820	2	151	1	2	59	3	0	4	720	1	0	0	31.1	4	105	52	4	40	2	40	3	0.5	3	3	0	5	1	1.29	4	2	0.26	4	2	4.14	5	1	0.03	4	2	11.02	5	1	0.47	4	2	34.2	5	1	0.495
112823	2	164	1	4	80	3	1	2	360	1	1	1	32.3	4	114.6	38	2	42	3	32	1	0.085	2	4	0.86	5	1	0.785	3	3	0.76	4	2	0.36	4	2	0	1	5	4.84	3	3	0.72	4	2	9.16	2	4	0.525
112824	1	167	2	3	64	3	1	2	120	1	1	0	35.1	4	124.6	45	4	43	3	35	2	0.6	3	3	0.18	5	1	1.5	4	2	0.025	3	3	3.195	5	1	0	1	5	3.94	2	4	1.765	5	1	36.15	5	1	1.245
112834	2	168	2	2	45	3	0	3	780	1	0	0	44.8	4	119.2	52	4	44	3	36	2	1.315	4	2	0.04	5	1	1.875	5	1	2.79	5	1	0.465	4	2	0.01	3	3	4.53	3	3	0.92	5	1	28.015	5	1	0.71
112835	2	166	1	3	63	3	0	2	240	3	0	1	32.9	4	123	29	1	35	1	41	3	0	1	5	0	5	1	0.215	1	5	0	1	5	0	1	5	0	1	5	3.905	2	4	0	1	5	42.525	5	1	1.29
112845	2	149	1	2	41	3	0	3	540	3	0	0	26.1	3	93	44	4	46	4	36	2	0.135	2	4	0.42	5	1	0.68	3	3	2.16	5	1	1.025	4	2	0	1	5	4.505	3	3	0.065	2	4	37.555	5	1	1.285
112853	1	156	1	3	62	2	0	3	300	1	1	1	27.2	3	105.7	31	1	33	1	39	3	0	1	5	0.075	5	1	0.2	1	5	0.095	3	3	0	1	5	0.435	5	1	5.605	3	3	0	1	5	8.475	2	4	1.78
112859	2	156	1	2	41	3	0	1	480	1	0	0	33.5	4	117.4	37	2	37	2	43	4	1.05	4	2	0	5	1	0.23	1	5	0	1	5	0	1	5	0.495	5	1	7.675	4	2	0	1	5	5.695	2	4	2.535
112861	2	151	1	2	48	3	0	2	840	1	0	1	30.5	4	102.9	46	4	52	4	30	1	1.12	4	2	2.63	5	1	3.975	5	1	0.5	4	2	2.62	5	1	0.01	3	3	1.105	1	5	0.66	4	2	0.975	1	5	0.95
112863	1	152	1	1	28	2	0	1	600	3	0	1	29.9	3	100	44	4	40	2	40	3	0	1	5	0.42	5	1	0.315	2	4	0.385	4	2	2.09	5	1	0	1	5	8.245	5	1	0.26	3	3	46.535	5	1	0.245
112864	2	155	2	1	28	1	0	3	240	3	0	0	24.1	2	94.3	38	2	34	1	46	4	0	1	5	0.35	5	1	0.695	3	3	0	1	5	0	1	5	0.07	4	2	5.305	3	3	0.255	3	3	21.445	4	2	0.68
112866	2	153	2	3	62	4	0	3	420	1	1	1	43.2	4	110.3	45	4	39	2	41	3	0	1	5	3.245	5	1	1.795	5	1	0	1	5	2.56	5	1	0.025	4	2	16.445	5	1	0	1	5	29.265	5	1	1.12
112869	2	166	2	1	24	3	0	2	240	1	0	0	32	4	102.3	47	4	47	4	43	4	2.51	5	1	0	4	2	0.615	3	3	0	1	5	0.925	4	2	0.99	5	1	5.825	4	2	0	1	5	5.945	2	4	1.205
112874	2	154	1	2	57	4	0	3	240	3	0	1	34	4	122.1	34	1	42	3	34	1	0.545	3	3	0	5	1	2.065	5	1	0	1	5	0	1	5	0.915	5	1	0.545	1	5	0	1	5	4.14	1	5	0.685
112877	1	163	2	1	37	4	0	4	240	3	0	0	32.5	4	103.2	36	2	46	4	34	1	1.15	4	2	0.63	5	1	0.485	2	4	0	1	5	1.06	4	2	0	1	5	3.42	2	4	0	1	5	9.98	3	3	1.84
112878	1	165	1	3	71	3	0	3	600	1	1	1	42.4	4	135	40	3	36	1	36	2	1.08	4	2	0.395	5	1	0.67	3	3	0	1	5	1.095	4	2	0	1	5	10.255	5	1	0.36	3	3	25.59	5	1	3.17
112881	1	170	2	2	42	4	0	3	360	3	1	1	39.5	4	128.5	41	3	33	1	43	4	1.035	4	2	0.475	5	1	0.925	3	3	0	1	5	0	1	5	0	1	5	8.025	5	1	1.335	5	1	40.57	5	1	3.155
112882	2	158	2	1	26	3	0	4	120	1	0	0	20.7	2	77.1	41	3	35	1	39	3	0.77	4	2	0.985	5	1	0.295	2	4	1	4	2	0	1	5	0.015	3	3	6.57	4	2	0.47	4	2	20.065	4	2	1.325
112883	1	149	1	2	51	3	0	3	360	3	0	1	32.3	4	119	38	2	44	3	38	2	0.285	3	3	0	5	1	0.445	2	4	0	1	5	0.375	4	2	0	1	5	7.65	4	2	0	1	5	10.49	3	3	0.53
112884	1	166	2	1	27	4	0	3	240	1	0	0	40.8	4	123	31	1	35	1	37	2	1.21	4	2	0	5	1	0.125	1	5	0	1	5	0	1	5	0	1	5	2.215	1	5	0.445	4	2	22.34	4	2	0.87
112889	1	155	1	2	45	2	0	3	480	3	1	1	48.5	4	129.3	35	1	43	3	39	3	0.835	4	2	0	5	1	0.35	2	4	0	1	5	0	1	5	0	1	5	2.62	1	5	0.845	5	1	1.065	1	5	0.92
112898	1	171	2	3	62	4	0	3	720	1	0	1	41	4	118.4	37	2	37	2	43	4	0.49	3	3	0.025	5	1	0.3	2	4	0	1	5	0	1	5	0	1	5	2.87	2	4	0.85	5	1	16.6	4	2	0.08
112901	2	149	2	3	61	3	1	3	360	1	0	1	43.2	4	131.9	48	4	48	4	40	3	2.62	5	1	1.56	4	2	0.945	4	2	3	5	1	0	1	5	1.26	5	1	3.39	2	4	0	1	5	18.44	4	2	0.31
112902	1	166	2	1	35	3	0	4	600	1	0	0	35.9	4	117	38	2	36	1	38	2	1.305	4	2	0.65	5	1	0.49	2	4	0.17	3	3	0	1	5	0.02	4	2	5.125	3	3	0.245	3	3	14.155	3	3	1.74
112906	1	158	1	1	29	3	0	4	240	3	0	0	24.3	2	85.4	33	1	37	2	41	3	0	1	5	0	5	1	0.695	3	3	0	1	5	0	1	5	0	1	5	9.28	5	1	0.35	3	3	2.995	1	5	2.935
112907	2	159	1	2	49	3	0	2	600	1	0	0	30.1	4	106.9	40	3	36	1	44	4	0.655	3	3	1.735	5	1	0.785	3	3	0	1	5	0	1	5	0.01	3	3	7.06	4	2	0.285	3	3	22.215	4	2	1.34
112908	1	157	1	3	77	3	0	3	600	1	0	1	32.2	4	114.3	33	1	31	1	37	2	0.125	2	4	1.26	5	1	1.085	4	2	0	1	5	0	1	5	0	1	5	5.88	4	2	1.505	5	1	12.02	3	3	1.05
112913	1	169	2	3	64	2	0	2	240	1	0	1	29.7	3	89.5	37	2	39	2	41	3	0.66	3	3	1.77	5	1	0.69	3	3	0	1	5	0	1	5	0.215	4	2	3.7	2	4	0.26	3	3	6.715	2	4	0.745
112915	2	161	1	2	46	1	0	2	60	1	1	0	33.8	4	114.1	48	4	36	1	44	4	0	1	5	0.83	5	1	2.01	5	1	0	1	5	4.17	5	1	0.02	4	2	12.03	5	1	0.585	4	2	27.54	5	1	2.98
112919	2	166	2	3	61	4	0	3	120	3	0	1	23.3	2	88.8	34	1	36	1	44	4	0	1	5	0	5	1	0.56	2	4	0	1	5	0	1	5	0.99	5	1	0.68	1	5	0.695	4	2	0.125	1	5	0
112922	2	162	2	2	58	4	1	1	600	1	0	1	41.1	4	128.5	37	2	33	1	39	3	0	1	5	0.35	5	1	0.555	2	4	0	1	5	3.47	5	1	0	1	5	7.365	4	2	1.19	5	1	20.505	4	2	1.56
112924	2	150	1	1	31	2	1	3	240	1	0	1	56	4	153.1	43	4	33	1	53	4	0	1	5	0.515	5	1	0.575	2	4	0	1	5	0	1	5	0.01	3	3	7.36	4	2	0.875	5	1	39.18	5	1	0.44
112926	2	151	1	3	67	3	0	2	720	1	0	0	31.5	4	109.7	39	2	43	3	29	1	2.29	5	1	2.89	4	2	1.635	5	1	4.53	5	1	0	1	5	0	1	5	7.205	4	2	0	1	5	17.855	4	2	2.35
112927	2	154	2	3	64	4	0	3	240	1	0	1	29.2	3	102.1	40	3	36	1	44	4	0.605	3	3	0	5	1	0.625	3	3	0	1	5	0	1	5	0.145	4	2	3.57	2	4	1.19	5	1	12.29	3	3	0.315
112929	2	150	2	2	48	4	0	3	180	3	1	1	47.8	4	137.1	43	4	49	4	37	2	0.975	4	2	0.21	5	1	0.7	3	3	0	1	5	1.21	5	1	1.12	5	1	2.5	1	5	0	1	5	5.485	2	4	0.265
112931	2	153	2	2	42	4	0	4	480	1	0	0	26.8	3	85.6	51	4	51	4	39	3	0.93	4	2	1.545	5	1	0.47	2	4	2.005	5	1	1.455	5	1	0.045	4	2	3.935	2	4	0.045	2	4	16.505	4	2	0.02
112937	2	155	1	2	50	3	0	4	480	1	0	0	26.5	3	96.4	42	3	36	1	34	1	2.065	5	1	0.555	4	2	1.545	4	2	6.005	5	1	0	1	5	0.49	5	1	15.965	5	1	0	1	5	15.83	4	2	2.315
112938	3	156	2	3	64	3	0	4	240	1	0	0	29.9	3	106.8	49	4	49	4	37	2	0	1	5	2.545	5	1	5.13	5	1	2.75	5	1	1.505	5	1	0.02	4	2	0.85	1	5	0.925	5	1	7.58	2	4	0.735
112939	1	154	2	3	63	1	0	3	1200	1	0	1	30.6	4	108.3	45	4	45	4	45	4	1.315	4	2	1.98	5	1	1.415	4	2	0	1	5	0	1	5	0	1	5	8.315	5	1	0.765	4	2	8.54	2	4	0
112940	1	159	1	2	46	2	0	2	420	1	0	0	25.1	3	92.5	34	1	38	2	34	1	0.105	2	4	1.085	5	1	1.175	4	2	0.115	3	3	0	1	5	0	1	5	6.855	4	2	0.31	3	3	8.77	2	4	1.005
112942	2	151	1	1	39	2	0	3	360	3	0	0	22.8	2	85.8	33	1	39	2	37	2	0	1	5	0.07	5	1	0.17	1	5	0	1	5	1.285	5	1	0.525	5	1	2.46	1	5	0.175	2	4	5.07	1	5	1.685
112944	2	157	1	3	60	4	0	2	420	3	1	1	29.7	3	104.7	40	3	38	2	38	2	1.075	4	2	0.41	5	1	0.31	2	4	0	1	5	0.15	4	2	0.03	4	2	4.175	3	3	0.055	2	4	17.955	4	2	0.845
112947	2	158	2	4	80	3	1	3	300	1	0	1	22.2	2	87.2	44	4	50	4	38	2	1.765	5	1	0.35	4	2	1.29	4	2	0.28	4	2	0	1	5	0	1	5	2.035	1	5	1.52	5	1	9.08	2	4	1.855
112949	2	166	2	2	47	1	0	3	240	3	0	1	40.6	4	123.8	37	2	29	1	37	2	0.64	3	3	0	5	1	0.58	2	4	0.275	4	2	0	1	5	0.01	3	3	8.325	5	1	0.265	3	3	31.11	5	1	1.99
112951	1	156	1	3	62	3	0	3	600	1	0	1	42.4	4	134	48	4	48	4	30	1	1.265	4	2	0.42	5	1	2.55	5	1	1.47	5	1	2.03	5	1	0.055	4	2	5.47	3	3	0.145	2	4	11.39	3	3	0.825
112953	2	156	1	3	64	3	0	3	360	3	0	0	20.4	2	85.4	43	4	45	4	31	1	1.155	4	2	0	5	1	0.46	2	4	3.295	5	1	1.485	5	1	0	1	5	0.755	1	5	0.79	5	1	19.9	4	2	0.475
112958	2	171	2	1	31	4	0	2	180	3	0	1	28.8	3	88.2	32	1	32	1	36	2	1.765	5	1	0	4	2	0.375	2	4	0	1	5	0	1	5	0	1	5	6.76	4	2	0.1	2	4	29.97	5	1	2.4
112960	1	168	2	1	38	1	0	3	180	1	0	0	29.3	3	94.5	38	2	38	2	40	3	0	1	5	0.03	5	1	0.34	2	4	0	1	5	2.435	5	1	0	1	5	9.22	5	1	0	1	5	23.755	5	1	1.085
112961	1	169	1	2	48	2	0	2	600	3	1	0	25.8	3	94.2	43	4	51	4	35	2	0.8	4	2	0	5	1	1.495	4	2	0	1	5	2.005	5	1	0	1	5	4.72	3	3	0.16	2	4	6.695	2	4	0.495
112962	2	157	2	1	24	2	0	3	120	3	0	0	22.6	2	77.7	38	2	40	2	36	2	0	1	5	0	5	1	0.41	2	4	0.32	4	2	0.965	4	2	0	1	5	1.5	1	5	0.71	4	2	24.435	5	1	1.17
112965	1	171	2	1	30	4	0	3	600	2	0	0	20.6	2	69.4	34	1	34	1	40	3	0.675	4	2	0	5	1	0.245	1	5	0	1	5	0	1	5	0	1	5	3.425	2	4	1.3	5	1	19.9	4	2	0.42
112967	1	152	2	2	53	4	0	2	600	1	0	1	50.9	4	144.8	37	2	47	4	41	3	0	1	5	0	5	1	0.46	2	4	0	1	5	0.23	4	2	0	1	5	3.54	2	4	0.055	2	4	7.245	2	4	0.015
112970	1	155	1	2	53	2	0	2	480	3	0	0	18.6	2	76.1	39	2	55	4	39	3	0.475	3	3	0.545	5	1	0	1	5	2.47	5	1	0	1	5	0	1	5	1.615	1	5	0	1	5	3.565	1	5	0
112972	1	167	2	1	26	4	0	3	120	3	0	0	42.6	4	117.2	42	3	34	1	48	4	1.07	4	2	0	5	1	0.15	1	5	0	1	5	0	1	5	0.035	4	2	5.735	4	2	0.42	4	2	22.15	4	2	1.16
112977	1	159	1	4	80	3	0	3	360	1	0	1	28.4	3	114	42	3	44	3	42	3	0.65	3	3	0	5	1	0.36	2	4	0	1	5	0.185	4	2	0	1	5	3.81	2	4	1.38	5	1	13.355	3	3	0.59
112978	2	157	2	3	75	3	1	3	900	1	1	1	43.7	4	148.1	38	2	40	2	26	1	0.635	3	3	0.865	5	1	2.42	5	1	0.915	4	2	0.8	4	2	0	1	5	1.39	1	5	1.8	5	1	16.75	4	2	2.325
112981	2	170	2	1	36	3	0	3	300	1	0	0	20.6	2	77.7	41	3	35	1	41	3	0	1	5	0.005	5	1	0.855	3	3	0	1	5	1.22	5	1	0.355	4	2	8.22	5	1	0.405	4	2	5.745	2	4	1.53
112983	1	161	2	1	28	3	0	2	180	1	0	0	34.5	4	108.9	44	4	42	3	40	3	0.795	4	2	0.51	5	1	0.715	3	3	0	1	5	1.03	4	2	0.185	4	2	4.995	3	3	1.525	5	1	5.32	1	5	0.435
112986	2	168	1	1	22	4	0	3	300	1	0	0	27.5	3	90	37	2	45	4	41	3	0	1	5	0	5	1	0.33	2	4	0	1	5	0.225	4	2	0	1	5	5.28	3	3	0	1	5	11.545	3	3	1.95
112987	1	154	1	2	47	2	0	4	480	3	0	0	25	3	90.9	43	4	41	3	41	3	1.12	4	2	0.635	5	1	0.435	2	4	0.32	4	2	0	1	5	0.23	4	2	7.045	4	2	0	1	5	18.2	4	2	0.445
112990	2	150	1	3	60	3	0	2	120	1	0	0	24.8	2	94.7	35	1	27	1	39	3	2.155	5	1	0.605	4	2	0.575	2	4	0	1	5	0	1	5	0.65	5	1	2.955	2	4	2.715	5	1	18.415	4	2	1.5
112997	1	154	1	1	33	2	0	4	600	3	0	1	32.3	4	96.3	36	2	40	2	38	2	0.23	3	3	0	5	1	0.46	2	4	0.165	3	3	0	1	5	0	1	5	10.025	5	1	0.225	3	3	2.495	1	5	1.185
112999	1	165	1	3	69	3	0	2	240	1	1	1	24.3	2	95	32	1	44	3	30	1	0.34	3	3	0.095	5	1	0.87	3	3	0.76	4	2	0	1	5	0	1	5	2.075	1	5	0.285	3	3	2.415	1	5	2.18
113000	2	161	1	3	79	3	0	2	120	1	0	1	27.5	3	105.4	47	4	53	4	35	2	3.4	5	1	1.605	4	2	0.72	3	3	6.93	5	1	0.7	4	2	0.25	4	2	2.1	1	5	0	1	5	12.995	3	3	1.165
113008	1	168	1	3	75	4	0	3	30	3	0	1	22.9	2	78.5	40	3	32	1	38	2	3.485	5	1	0.27	4	2	1.74	5	1	0	1	5	0	1	5	0	1	5	24.615	5	1	2.865	5	1	128.395	5	1	3.375
113010	1	149	1	2	53	3	0	3	360	3	0	1	36.5	4	130.5	44	4	42	3	40	3	0	1	5	0	5	1	3.61	5	1	1.865	5	1	0	1	5	0	1	5	8.405	5	1	0.31	3	3	22.62	4	2	1.11
113013	1	162	2	3	73	2	1	3	120	1	0	1	34.2	4	113.5	47	4	39	2	39	3	1.485	5	1	0.81	4	2	0.56	2	4	0.04	3	3	12.625	5	1	0.68	5	1	6.995	4	2	0.7	4	2	14.725	3	3	1.165
113014	2	149	2	3	60	4	0	3	960	1	0	0	40.6	4	121.4	41	3	43	3	37	2	3.295	5	1	1.145	4	2	0.81	3	3	0	1	5	1.09	4	2	0.495	5	1	3.46	2	4	0	1	5	12.49	3	3	4.08
113023	1	169	2	1	38	2	0	2	180	1	0	0	32.8	4	97.6	44	4	50	4	38	2	2.075	5	1	0.85	4	2	0.815	3	3	0	1	5	3.345	5	1	0	1	5	6.38	4	2	0	1	5	11.7	3	3	1.015
113026	1	169	1	2	53	2	0	2	600	1	1	1	25.7	3	97.1	48	4	44	3	36	2	3.14	5	1	0.415	4	2	1.465	4	2	0.09	3	3	1.44	5	1	0.005	3	3	8.045	5	1	0.19	3	3	11.865	3	3	1.66
113027	2	171	2	1	24	3	0	4	120	1	0	0	20.4	2	77.1	48	4	48	4	32	1	1.515	5	1	0	4	2	1.64	5	1	1.595	5	1	0.675	4	2	0.13	4	2	4.725	3	3	0.11	2	4	14.145	3	3	0.1
113037	2	163	2	2	54	3	0	4	180	1	1	0	36.1	4	113.7	37	2	41	3	37	2	1.84	5	1	1.78	4	2	0.585	2	4	0.005	3	3	0	1	5	0.045	4	2	4.545	3	3	0	1	5	7.88	2	4	1.655
113038	2	156	1	3	65	4	0	3	60	3	0	0	25	3	88.5	32	1	46	4	40	3	0.2	3	3	0.42	5	1	0.12	1	5	0	1	5	0	1	5	0	1	5	3.415	2	4	0	1	5	4.045	1	5	0.585
113041	2	170	2	1	31	4	0	3	180	3	0	0	20.8	2	92.3	45	4	37	2	45	4	0	1	5	0	5	1	1.3	4	2	0.32	4	2	0	1	5	0	1	5	13.22	5	1	0.94	5	1	27.06	5	1	0.995
113045	1	156	1	1	21	2	0	4	240	1	0	0	21.9	2	71.3	38	2	30	1	48	4	0	1	5	0	5	1	0.435	2	4	0	1	5	0	1	5	0.125	4	2	15.37	5	1	0.315	3	3	23.16	4	2	2.84
113055	2	154	2	1	27	1	0	3	360	1	0	0	43.4	4	113.2	49	4	41	3	33	1	0.65	3	3	0	5	1	1.665	5	1	1.095	5	1	1.595	5	1	0.015	3	3	10.635	5	1	0.36	3	3	27.175	5	1	1.285
113057	2	151	2	2	56	4	0	3	480	1	1	1	47.6	4	127	44	4	46	4	36	2	0.655	3	3	0.42	5	1	2.215	5	1	2.575	5	1	0	1	5	0	1	5	3.83	2	4	0.92	5	1	10.42	3	3	0.765
113059	1	167	2	1	32	2	0	4	720	1	0	0	22.3	2	81.6	46	4	40	2	38	2	0	1	5	0.08	5	1	2.785	5	1	0.275	4	2	0.345	4	2	0.01	3	3	8.895	5	1	0.74	4	2	11.73	3	3	0.24
113061	1	159	2	1	33	2	0	4	480	1	0	0	27.4	3	100.7	47	4	51	4	31	1	0.29	3	3	0	5	1	2.6	5	1	4.505	5	1	5.855	5	1	0	1	5	6.99	4	2	0.63	4	2	1.525	1	5	2.02
113063	1	169	2	2	57	2	0	2	720	1	0	0	20.9	2	73.8	33	1	43	3	29	1	0.48	3	3	1.605	5	1	1.06	4	2	1	4	2	0	1	5	0.31	4	2	1.33	1	5	0	1	5	4.825	1	5	2.575
113064	2	162	1	3	68	4	0	1	600	1	1	1	25	3	89.5	38	2	46	4	24	1	5.68	5	1	1.315	4	2	0.96	4	2	2.815	5	1	0.495	4	2	0.46	5	1	2.265	1	5	0	1	5	2.965	1	5	1.715
113066	2	153	2	1	23	2	0	2	240	3	0	0	23.5	2	86.1	33	1	43	3	37	2	0.845	4	2	0	5	1	0.555	2	4	0	1	5	0	1	5	0	1	5	5.58	3	3	0.075	2	4	5.425	1	5	1.175
113068	2	171	2	1	25	4	0	4	300	1	0	0	32.5	4	105.6	42	3	52	4	38	2	0.285	3	3	0.005	5	1	1.025	4	2	0.99	4	2	0	1	5	0.04	4	2	0	1	5	0	1	5	2.375	1	5	0.095
113072	1	167	1	3	77	3	0	3	720	1	1	1	54.6	4	155.7	40	3	32	1	44	4	0	1	5	0.26	5	1	2.295	5	1	0	1	5	0	1	5	1.24	5	1	10.66	5	1	0	1	5	29.78	5	1	1.67
113073	2	171	1	3	72	4	0	2	240	1	1	1	25.7	3	96.4	48	4	46	4	40	3	0.215	3	3	0.035	5	1	0	1	5	6.775	5	1	1.93	5	1	0	1	5	5.99	4	2	0.58	4	2	16	4	2	0.03
113078	1	151	2	1	32	3	0	4	720	1	0	0	27	3	86.7	30	1	36	1	40	3	0	1	5	0.715	5	1	0.51	2	4	0	1	5	0	1	5	0	1	5	2.83	2	4	0.19	3	3	10.225	3	3	0.465
113083	1	159	2	2	43	1	0	3	180	1	0	0	42.1	4	129	36	2	36	1	36	2	0.2	3	3	0	5	1	0.605	3	3	0.07	3	3	0	1	5	0	1	5	10.38	5	1	0	1	5	27.535	5	1	1.84
113092	1	160	2	2	44	2	1	3	120	1	0	0	37	4	104.6	38	2	36	1	44	4	0	1	5	0	5	1	0.26	1	5	0	1	5	0.66	4	2	0	1	5	7.405	4	2	0.47	4	2	15.875	4	2	0.825
113093	2	171	2	2	57	2	0	2	15	3	1	1	31.9	4	105.1	42	3	38	2	38	2	0.84	4	2	0.12	5	1	0.455	2	4	4.58	5	1	0	1	5	0.005	3	3	7.345	4	2	0.145	2	4	36.96	5	1	2.31
113094	2	170	2	3	78	2	0	4	540	1	0	1	24.4	2	92.1	35	1	39	2	41	3	0	1	5	1.36	5	1	0.195	1	5	0.315	4	2	0	1	5	0	1	5	1.125	1	5	0.445	4	2	16.7	4	2	1.625
113098	2	149	1	2	42	3	0	4	480	3	0	0	23.9	2	86.8	33	1	31	1	33	1	0.5	3	3	1.78	5	1	0.065	1	5	8.355	5	1	0	1	5	0.62	5	1	4.505	3	3	0	1	5	23.04	4	2	1.37
113101	1	159	1	2	47	2	0	4	720	1	0	0	23.7	2	86.6	38	2	30	1	38	2	0.2	3	3	2.39	5	1	3.93	5	1	0	1	5	0	1	5	0.68	5	1	7.735	5	1	0.245	3	3	11.375	3	3	2.49
113104	2	154	2	2	57	3	0	4	480	1	0	0	28.2	3	99.8	44	4	50	4	36	2	0.655	3	3	0.825	5	1	1.53	4	2	0.16	3	3	0.41	4	2	0	1	5	8.54	5	1	0	1	5	7.17	2	4	0.76
113109	2	161	2	2	57	2	0	3	180	1	1	0	28.5	3	98.2	49	4	53	4	33	1	1.56	5	1	0.6	4	2	1.8	5	1	2.815	5	1	0.22	4	2	0.005	3	3	3.695	2	4	0.35	3	3	7.045	2	4	0.09
113110	3	156	1	1	39	2	0	3	120	3	0	1	32.2	4	106.7	40	3	34	1	40	3	0.505	3	3	0.42	5	1	0.115	1	5	0	1	5	2.495	5	1	0.405	4	2	5.49	3	3	0.97	5	1	9.9	3	3	1.07
113116	1	167	1	3	68	4	0	3	240	1	1	1	37.9	4	125.6	43	4	29	1	53	4	0	1	5	1.405	5	1	0.49	2	4	0	1	5	0	1	5	0.085	4	2	8.59	5	1	1.65	5	1	36.22	5	1	1.71
113118	2	152	2	3	63	3	1	2	420	1	0	1	27.6	3	115.3	33	1	39	2	41	3	0.23	3	3	0.35	5	1	0.205	1	5	0	1	5	0	1	5	0.19	4	2	3.25	2	4	0.115	2	4	3.82	1	5	0.845
113119	1	153	1	2	52	3	0	3	180	3	0	0	31.9	4	117.1	31	1	37	2	35	2	0	1	5	0.01	5	1	0.89	3	3	0.105	3	3	0	1	5	0	1	5	3.07	2	4	1.48	5	1	2.2	1	5	1.875
113120	2	149	1	2	48	4	0	3	240	3	0	1	25.4	3	91.2	38	2	32	1	42	3	1.055	4	2	0	5	1	0.4	2	4	0	1	5	0	1	5	1.215	5	1	5.915	4	2	0.195	3	3	11.425	3	3	1.445
113122	1	161	2	2	54	2	1	4	720	1	1	0	27.5	3	93.1	40	3	52	4	32	1	1.31	4	2	2.795	5	1	1.09	4	2	0	1	5	2.205	5	1	0.005	3	3	2.095	1	5	0	1	5	3.13	1	5	1.135
113123	1	156	2	1	33	3	0	2	240	1	0	0	24	2	86.2	45	4	41	3	41	3	0.355	3	3	0.415	5	1	1.19	4	2	0.685	4	2	0	1	5	0	1	5	8.635	5	1	0.28	3	3	29.68	5	1	1.78
113127	2	154	2	3	62	1	0	3	120	1	1	1	33.3	4	109	39	2	41	3	37	2	0	1	5	0.055	5	1	0.395	2	4	0.12	3	3	2.79	5	1	0.33	4	2	5.165	3	3	0	1	5	10.55	3	3	0.65
113128	2	171	1	3	72	3	0	4	120	1	0	0	22.7	2	86.8	35	1	47	4	27	1	6.26	5	1	4.58	4	2	1.51	4	2	13.015	5	1	0	1	5	0	1	5	2.105	1	5	0	1	5	10.455	3	3	1.545
113136	1	163	2	2	52	3	0	3	180	3	1	1	37.1	4	122.9	46	4	40	2	48	4	0	1	5	0	5	1	0.815	3	3	0.295	4	2	0	1	5	0.03	4	2	4.935	3	3	0.69	4	2	20.055	4	2	0.01
113138	1	171	1	1	36	3	0	2	240	1	1	1	33.8	4	112.2	42	3	50	4	36	2	0.64	3	3	0.43	5	1	0.97	4	2	2.12	5	1	0	1	5	0	1	5	0.16	1	5	0	1	5	23.695	5	1	0.15
113142	1	159	2	2	46	1	1	3	720	1	0	1	30.3	4	93.5	39	2	45	4	39	3	0	1	5	0	5	1	0.275	1	5	0.54	4	2	0.07	4	2	0	1	5	4.93	3	3	0	1	5	15.135	4	2	0.42
113151	2	167	1	2	41	1	0	2	180	1	0	1	33.7	4	116.5	41	3	33	1	39	3	2.195	5	1	0.255	4	2	2.86	5	1	0	1	5	0	1	5	0	1	5	15.28	5	1	0.99	5	1	45.2	5	1	1.635
113152	2	161	2	3	65	3	0	2	600	1	0	1	23.5	2	86.5	44	4	52	4	30	1	2.17	5	1	0.58	4	2	0.76	3	3	1.2	5	1	1.395	5	1	0	1	5	4.64	3	3	0	1	5	13.075	3	3	1.285
113153	1	159	1	1	25	3	0	4	540	1	0	0	20.9	2	79.2	38	2	48	4	30	1	2.26	5	1	0.91	4	2	3.085	5	1	0	1	5	0.75	4	2	0	1	5	6.795	4	2	0	1	5	1.5	1	5	1.01
113154	2	166	1	1	30	3	0	3	240	3	0	1	24.6	2	94	34	1	36	1	40	3	0	1	5	0	5	1	1.31	4	2	0	1	5	0	1	5	0	1	5	12.085	5	1	0.6	4	2	1.17	1	5	3.175
113155	1	149	2	2	54	3	0	3	300	1	0	1	41.7	4	121.6	44	4	40	2	52	4	0	1	5	0	5	1	0.595	3	3	0	1	5	0	1	5	0.095	4	2	4.05	2	4	0.34	3	3	25.845	5	1	0.29
113161	2	164	1	2	46	3	0	4	480	1	1	0	42.2	4	137.2	37	2	39	2	33	1	0	1	5	2.3	5	1	2.25	5	1	2.16	5	1	0	1	5	0.045	4	2	6.46	4	2	0	1	5	7.04	2	4	1.65
113163	2	157	2	3	72	2	0	2	120	1	1	1	29.8	3	114	37	2	45	4	37	2	0	1	5	0	5	1	0.805	3	3	0	1	5	1.54	5	1	0	1	5	1.145	1	5	1.32	5	1	0.79	1	5	0.71
113166	2	165	1	2	54	1	0	3	180	1	0	1	31	4	115.9	45	4	39	2	41	3	0	1	5	1.665	5	1	2.52	5	1	0	1	5	6.66	5	1	0.77	5	1	9.72	5	1	0	1	5	21.915	4	2	1.21
113169	2	161	2	1	27	3	1	4	300	1	0	0	30.5	4	90.3	37	2	39	2	33	1	0.125	2	4	0	5	1	0.73	3	3	0.185	3	3	0.225	4	2	0.005	3	3	4.665	3	3	0.255	3	3	7.075	2	4	0.985
113175	2	157	2	3	71	3	0	4	240	1	0	0	28.9	3	104	38	2	42	3	36	2	0.095	2	4	0.455	5	1	0.955	4	2	0.705	4	2	0	1	5	0	1	5	3.78	2	4	0.775	5	1	7.95	2	4	0.335
113178	1	167	2	2	46	4	0	3	180	1	0	0	46.4	4	127.6	42	3	30	1	52	4	0	1	5	0.145	5	1	0.37	2	4	0	1	5	0	1	5	2.535	5	1	6.085	4	2	1.15	5	1	17.76	4	2	1.545
113182	2	154	2	1	28	1	0	3	480	1	0	0	30.3	4	97.5	37	2	41	3	33	1	1.415	4	2	0.07	5	1	0.4	2	4	2.215	5	1	0	1	5	0	1	5	3.4	2	4	0.31	3	3	19.95	4	2	1.42
113183	2	161	1	4	80	3	0	4	360	1	0	1	20.9	2	85.1	40	3	32	1	38	2	0.565	3	3	2.95	5	1	0.91	3	3	0.56	4	2	0	1	5	0.495	5	1	3.25	2	4	2.705	5	1	17.295	4	2	2.325
113187	2	163	2	1	22	4	0	1	480	3	0	0	18	1	66.5	31	1	27	1	41	3	0	1	5	0	5	1	0.43	2	4	0	1	5	0	1	5	0	1	5	8.995	5	1	0.195	3	3	29.6	5	1	3.03
113188	1	164	1	2	49	3	0	4	180	1	1	0	32.6	4	111.8	31	1	47	4	33	1	1.58	5	1	1.665	4	2	0.645	3	3	0	1	5	0	1	5	0	1	5	1.215	1	5	0	1	5	1.75	1	5	0.55
113189	1	167	1	2	52	4	0	3	420	3	0	1	32.4	4	107	38	2	32	1	40	3	1.38	4	2	0.17	5	1	0.635	3	3	0	1	5	0	1	5	0.755	5	1	6.405	4	2	0	1	5	28.425	5	1	1.485
113194	2	161	1	2	46	1	0	3	60	1	0	0	25.7	3	92.4	45	4	45	4	37	2	0.37	3	3	0	5	1	0.47	2	4	0.985	4	2	9.315	5	1	0.035	4	2	4.48	3	3	0	1	5	16.58	4	2	1.61
113199	2	152	2	4	80	3	0	2	240	1	0	1	22.4	2	86	48	4	42	3	48	4	0.645	3	3	0.33	5	1	0.815	3	3	0.16	3	3	0	1	5	0.56	5	1	3.825	2	4	0.59	4	2	18.64	4	2	0.1
113200	2	169	1	2	46	3	0	3	600	1	0	0	31	4	110	39	2	39	2	35	2	0.925	4	2	0.53	5	1	0.67	3	3	0.825	4	2	0	1	5	0	1	5	10.265	5	1	0	1	5	40.11	5	1	3.025
113201	1	149	2	3	70	3	0	3	420	1	0	0	24.6	2	92.1	49	4	51	4	33	1	1.78	5	1	1.26	4	2	1.86	5	1	1.98	5	1	0.23	4	2	0.015	3	3	3.035	2	4	0.385	3	3	9.935	3	3	0.58
113202	3	156	2	3	66	4	0	2	120	1	1	1	29.9	3	99.9	42	3	46	4	36	2	0.735	4	2	3.41	5	1	1.25	4	2	0.75	4	2	0	1	5	0.235	4	2	4.095	2	4	0.095	2	4	7.855	2	4	0.305
113209	2	149	2	2	52	4	1	4	480	1	0	0	26.7	3	88.6	47	4	43	3	41	3	0.045	2	4	0.22	5	1	0.43	2	4	1.095	5	1	0.935	4	2	0.675	5	1	4.455	3	3	0	1	5	31.985	5	1	0.255
113211	3	156	1	2	51	4	0	3	60	3	0	0	20.4	2	73	35	1	37	2	43	4	0	1	5	0	5	1	0.93	3	3	0	1	5	0	1	5	0	1	5	1.69	1	5	0.86	5	1	18.315	4	2	0.38
113213	1	165	2	2	43	3	0	2	120	1	0	0	28	3	92.5	35	1	45	4	41	3	0.195	3	3	0.51	5	1	0.405	2	4	0	1	5	0	1	5	0.01	3	3	2.165	1	5	0.165	2	4	4.23	1	5	1.49
113215	1	168	2	1	25	4	0	3	720	3	0	0	24.3	2	84.7	40	3	40	2	42	3	0.59	3	3	0	5	1	0.96	4	2	0	1	5	0	1	5	0.035	4	2	5.47	3	3	0	1	5	22.95	4	2	0.01
113222	1	166	2	3	60	4	0	3	720	1	0	1	25.3	3	93.6	41	3	51	4	31	1	2.27	5	1	2.65	4	2	3.07	5	1	1.85	5	1	0	1	5	0.09	4	2	1.275	1	5	0	1	5	2.525	1	5	0.52
113223	2	162	2	3	60	3	0	2	360	1	0	1	25.1	3	94.2	35	1	47	4	39	3	0	1	5	0.84	5	1	5.73	5	1	0	1	5	0	1	5	0.005	3	3	1.035	1	5	0	1	5	0.9	1	5	0.245
113224	2	153	1	3	73	4	0	2	240	3	0	1	22.8	2	91.5	35	1	43	3	43	4	0	1	5	0.84	5	1	0.68	3	3	0	1	5	0	1	5	0	1	5	0.7	1	5	2.2	5	1	5.085	1	5	0.42
113227	2	158	1	1	38	3	0	3	720	3	0	1	36.1	4	122	38	2	38	2	50	4	0	1	5	0	5	1	0	1	5	0	1	5	0	1	5	0	1	5	2.175	1	5	1.76	5	1	36.93	5	1	0
113231	1	155	2	3	62	3	0	3	120	3	0	1	32.2	4	106	38	2	44	3	32	1	1.115	4	2	1.13	5	1	0.89	3	3	6.55	5	1	0	1	5	0.065	4	2	0.245	1	5	0.215	3	3	4.08	1	5	0.05
113232	3	156	1	2	41	4	0	4	240	1	0	1	32.7	4	96.6	50	4	50	4	38	2	0.33	3	3	0.685	5	1	1.045	4	2	0.81	4	2	1.855	5	1	0.215	4	2	3.125	2	4	0.365	3	3	12.035	3	3	0.16
113236	1	172	2	2	55	2	0	3	720	1	1	0	32.1	4	115.4	42	3	40	2	44	4	1.365	4	2	0.26	5	1	0.69	3	3	0	1	5	0	1	5	0	1	5	5.925	4	2	0.425	4	2	19.745	4	2	0.27
113237	1	165	1	2	59	3	0	3	960	1	0	0	41	4	138.3	40	3	48	4	30	1	1.19	4	2	1.665	5	1	1.82	5	1	2.74	5	1	0	1	5	0.14	4	2	0.87	1	5	0.125	2	4	1.4	1	5	0.535
113240	2	171	2	3	60	4	0	4	480	1	0	0	29.2	3	102.3	51	4	55	4	35	2	0.965	4	2	2.305	5	1	2.965	5	1	0.315	4	2	3.12	5	1	0.215	4	2	4.305	3	3	0	1	5	8.945	2	4	0.845
113241	1	165	2	3	70	3	1	3	180	3	0	1	23	2	86.6	34	1	48	4	42	3	0.52	3	3	0.42	5	1	0.05	1	5	0	1	5	0	1	5	0	1	5	2.435	1	5	0.145	2	4	5.425	1	5	0.905
113242	2	163	1	3	71	4	0	3	720	3	1	1	33.7	4	115	39	2	33	1	43	4	0	1	5	0.42	5	1	0.23	1	5	0	1	5	4.305	5	1	0.185	4	2	5.44	3	3	0.36	3	3	33.69	5	1	1.87
113244	2	170	2	3	61	2	0	2	240	1	0	0	33.4	4	103.1	33	1	49	4	33	1	0	1	5	2.24	5	1	0.63	3	3	0	1	5	1.455	5	1	0	1	5	2.39	1	5	0	1	5	2.105	1	5	0.465
113246	1	172	2	3	77	4	0	3	120	1	0	0	26.2	3	94.2	43	4	37	2	37	2	0.71	4	2	0	5	1	1.805	5	1	0.15	3	3	0	1	5	0.42	4	2	3.79	2	4	0.49	4	2	29.325	5	1	1.05
113249	1	167	2	2	43	2	0	3	240	3	0	0	35.8	4	103.8	38	2	42	3	38	2	0.275	3	3	0.44	5	1	0	1	5	0	1	5	1.315	5	1	3.06	5	1	4.605	3	3	0	1	5	4.815	1	5	0
113250	1	172	1	1	31	3	0	1	720	1	0	0	29.4	3	101.5	45	4	43	3	41	3	0.69	4	2	0	5	1	0.68	3	3	0.375	4	2	0	1	5	0	1	5	5.6	3	3	0.835	5	1	15.605	4	2	1.59
113254	1	153	2	3	66	2	0	4	180	1	0	0	22.1	2	78.2	44	4	34	1	40	3	0.82	4	2	0.5	5	1	0.55	2	4	1.085	5	1	0	1	5	2.585	5	1	9.005	5	1	0.57	4	2	12.925	3	3	1.285
113256	2	152	1	2	50	2	0	3	420	1	0	1	31.4	4	103.6	44	4	36	1	42	3	4.165	5	1	1.68	4	2	0.25	1	5	3.835	5	1	0	1	5	0.035	4	2	7.575	4	2	0.245	3	3	31.135	5	1	0.675
113257	1	172	2	3	61	4	0	1	300	1	0	0	28.6	3	87.5	35	1	45	4	37	2	1.15	4	2	0.36	5	1	0.06	1	5	0.2	3	3	0	1	5	0	1	5	3.075	2	4	0.04	2	4	8.94	2	4	0.25
113258	1	167	1	2	53	3	0	3	360	3	0	1	33.1	4	122.8	32	1	34	1	44	4	0	1	5	0.025	5	1	0	1	5	0	1	5	0	1	5	0	1	5	8.99	5	1	0.465	4	2	5.025	1	5	2.58
113263	2	163	1	1	22	3	0	3	300	3	0	0	24.5	2	86.2	41	3	31	1	45	4	0	1	5	0.12	5	1	2.31	5	1	0	1	5	0	1	5	0.075	4	2	10.27	5	1	0.245	3	3	26.37	5	1	1.81
113267	2	162	2	3	67	2	0	3	300	1	0	0	27.3	3	94.5	39	2	49	4	41	3	0.395	3	3	0.51	5	1	0.265	1	5	0.31	4	2	0	1	5	0.01	3	3	2.35	1	5	0	1	5	6.725	2	4	0.515
113271	2	171	2	2	49	4	0	4	480	1	0	1	36.6	4	105	34	1	50	4	30	1	0	1	5	0.35	5	1	2.305	5	1	1.785	5	1	0	1	5	0	1	5	0.43	1	5	0	1	5	4.065	1	5	0.34
113274	1	155	2	3	76	3	0	3	480	1	0	0	31	4	107.2	28	1	44	3	40	3	0	1	5	0.41	5	1	0.005	1	5	0	1	5	0	1	5	0	1	5	2.19	1	5	0	1	5	0.96	1	5	0.625
113275	1	162	1	3	70	3	0	2	300	1	0	1	23.2	2	96.2	49	4	35	1	41	3	1.475	4	2	1.105	5	1	1.065	4	2	0	1	5	1.26	5	1	0.31	4	2	8.48	5	1	0.95	5	1	33.64	5	1	2.105
113276	1	169	2	2	55	2	0	2	300	1	0	0	28.9	3	104.3	45	4	49	4	33	1	0.51	3	3	1.9	5	1	2.465	5	1	0.105	3	3	1.67	5	1	0.015	3	3	4.02	2	4	0.685	4	2	4.87	1	5	0.85
113279	2	170	1	3	71	4	0	3	300	3	0	1	30.7	4	105.7	40	3	42	3	44	4	0.82	4	2	0.245	5	1	0.485	2	4	0	1	5	0	1	5	0.875	5	1	4.39	3	3	0	1	5	7.04	2	4	0.22
113281	2	166	1	2	52	1	0	3	180	2	0	1	30.9	4	113.5	37	2	41	3	37	2	1.935	5	1	0.86	4	2	0.27	1	5	0	1	5	0.915	4	2	0	1	5	5.725	4	2	0	1	5	22.635	4	2	3.805
113285	1	152	2	2	57	1	0	3	240	1	1	1	33.3	4	108.8	38	2	44	3	38	2	0.06	2	4	3.3	5	1	0.73	3	3	0	1	5	0.66	4	2	0	1	5	6.795	4	2	0	1	5	13.535	3	3	0.265
113286	2	167	1	3	75	3	0	3	420	1	0	0	29.3	3	108.4	42	3	42	3	38	2	0.96	4	2	0.775	5	1	0.725	3	3	0.3	4	2	0	1	5	0	1	5	4.65	3	3	0.26	3	3	38.79	5	1	0.085
113287	1	165	2	2	59	3	0	3	480	1	0	1	31	4	108.2	38	2	36	1	42	3	0	1	5	0.205	5	1	0.4	2	4	0.355	4	2	0	1	5	0.035	4	2	3.36	2	4	0.3	3	3	16.12	4	2	0.615
113292	1	154	1	2	59	2	0	3	600	1	0	1	36.9	4	126.8	39	2	35	1	39	3	0.45	3	3	1.67	5	1	0.91	3	3	0.085	3	3	0	1	5	0.295	4	2	11.79	5	1	0	1	5	18.405	4	2	1.9
113294	1	154	1	2	46	2	0	1	240	1	0	0	23.9	2	75.4	30	1	40	2	26	1	0	1	5	1.02	5	1	4.13	5	1	3.725	5	1	0	1	5	0	1	5	0	1	5	0.505	4	2	4.71	1	5	1.57
113301	1	149	2	3	62	3	1	2	600	1	1	1	40.1	4	124.7	41	3	39	2	39	3	3.115	5	1	0	4	2	0.905	3	3	0.03	3	3	0	1	5	0.88	5	1	3.53	2	4	0	1	5	26.39	5	1	1.345
113305	1	153	1	3	66	3	0	4	180	3	0	0	25.5	3	103.3	51	4	49	4	35	2	2.875	5	1	1.365	4	2	1.245	4	2	10.58	5	1	1.635	5	1	0	1	5	3.615	2	4	0.935	5	1	25.14	5	1	0.04
113310	1	157	2	1	34	3	0	3	60	1	0	0	35.9	4	92.8	38	2	42	3	48	4	0	1	5	0	5	1	0.305	2	4	0	1	5	0	1	5	0	1	5	1.255	1	5	0.295	3	3	24.215	5	1	1.045
113311	2	167	1	3	70	3	0	3	480	3	0	0	27.9	3	108.2	34	1	38	2	46	4	0	1	5	0.21	5	1	0	1	5	0	1	5	0	1	5	0	1	5	4.055	2	4	2.475	5	1	5.88	2	4	0.435
113313	2	165	1	1	32	4	0	4	120	3	0	0	22.6	2	83.3	42	3	38	2	38	2	5.02	5	1	0.87	4	2	0.67	3	3	0	1	5	0.765	4	2	1.68	5	1	4.415	3	3	0.925	5	1	4.995	1	5	1.255
113314	2	166	1	1	22	3	0	3	360	1	0	0	39.6	4	129.4	26	1	40	2	34	1	0.25	3	3	0	5	1	0.17	1	5	0	1	5	0	1	5	0	1	5	3.685	2	4	0	1	5	4.695	1	5	1.07
113316	1	165	1	2	46	3	0	2	720	1	0	1	27.7	3	96.3	39	2	33	1	43	4	0.82	4	2	0.18	5	1	0.56	2	4	0	1	5	0	1	5	0	1	5	6.265	4	2	0.83	5	1	26.19	5	1	2.42
113320	1	151	2	3	65	4	0	3	20	3	0	1	21	2	83.5	49	4	41	3	45	4	1.045	4	2	0.105	5	1	0.545	2	4	0	1	5	4.205	5	1	0.725	5	1	5.775	4	2	0.03	2	4	44.62	5	1	0.69
113324	1	151	1	3	66	2	1	2	960	1	0	1	25.5	3	100.7	36	2	38	2	38	2	0.12	2	4	0.25	5	1	1.66	5	1	0	1	5	0	1	5	0	1	5	8.26	5	1	0	1	5	21.68	4	2	2.245
113327	2	170	1	1	32	4	0	3	300	3	0	0	41	4	118.4	33	1	47	4	41	3	0	1	5	0.12	5	1	0.74	3	3	0	1	5	0	1	5	0	1	5	1.555	1	5	0.09	2	4	0.95	1	5	1.165
113331	2	168	1	2	43	4	1	3	120	3	0	1	26.9	3	90.1	36	2	40	2	42	3	0	1	5	5.06	5	1	0.345	2	4	0.015	3	3	0	1	5	0	1	5	3.79	2	4	0.815	5	1	8.625	2	4	1.075
113336	2	164	1	3	61	3	0	3	420	3	0	1	22.5	2	93.7	37	2	37	2	35	2	1.51	5	1	0.845	4	2	2.325	5	1	0	1	5	0	1	5	0	1	5	15.895	5	1	0	1	5	25.565	5	1	2.79
113337	2	152	2	2	40	4	0	2	420	1	1	0	56	4	150.1	47	4	47	4	41	3	0.85	4	2	0.455	5	1	1.455	4	2	0	1	5	1.06	4	2	0.725	5	1	3.905	2	4	0	1	5	17.76	4	2	1.04
113341	1	159	2	2	53	2	0	1	240	1	0	0	28.2	3	102.8	48	4	54	4	32	1	0.315	3	3	1.17	5	1	1.845	5	1	1.2	5	1	3.525	5	1	0	1	5	5.485	3	3	0.115	2	4	10.49	3	3	0.59
113344	2	154	1	1	23	2	0	4	600	1	0	0	21.5	2	83.1	40	3	42	3	38	2	0.18	3	3	0.445	5	1	0.68	3	3	0.6	4	2	0	1	5	0	1	5	7.89	5	1	0.1	2	4	13.43	3	3	0.2
113348	1	165	2	4	80	3	0	3	240	1	1	1	32.2	4	111.5	48	4	40	2	40	3	0.45	3	3	0.23	5	1	1.8	5	1	0	1	5	2.03	5	1	0.31	4	2	3.95	2	4	1.565	5	1	33.48	5	1	0.165
113349	1	156	1	1	34	3	0	2	480	3	0	1	39.6	4	123	40	3	48	4	38	2	0	1	5	0	5	1	1.465	4	2	1.535	5	1	0	1	5	0	1	5	3.47	2	4	0.635	4	2	0.79	1	5	0.32
113350	2	159	2	1	26	3	0	2	60	2	0	0	40.2	4	125.5	44	4	38	2	40	3	0.205	3	3	0	5	1	0.83	3	3	2.005	5	1	0	1	5	0.08	4	2	8.965	5	1	0	1	5	45.92	5	1	2.72
113357	2	159	2	3	74	1	0	3	300	1	1	0	23.7	2	92.3	43	4	47	4	39	3	1.555	5	1	0.42	4	2	0.5	2	4	1.385	5	1	0	1	5	0.015	3	3	3.87	2	4	0.335	3	3	5.59	2	4	0.745
113362	2	157	1	3	74	3	0	3	540	3	0	0	20.3	2	87.1	35	1	43	3	41	3	0.62	3	3	0	5	1	0.525	2	4	0	1	5	0	1	5	0	1	5	1.54	1	5	1.165	5	1	0.7	1	5	0.91
113363	1	151	2	3	64	2	0	3	1200	3	1	1	30.9	4	109.1	45	4	47	4	45	4	1.045	4	2	0	5	1	1.125	4	2	0	1	5	0	1	5	0	1	5	10.165	5	1	0	1	5	17.74	4	2	0.18
113364	1	170	2	1	38	2	0	2	60	1	0	0	26.4	3	93.5	50	4	44	3	36	2	1.525	5	1	1.365	4	2	2.59	5	1	0.19	3	3	2.575	5	1	0.045	4	2	5.7	4	2	0.525	4	2	10.055	3	3	0.275
113367	1	149	1	3	68	3	0	2	360	1	1	1	37	4	119.4	39	2	33	1	37	2	0.255	3	3	0	5	1	0.45	2	4	1.715	5	1	0	1	5	1.445	5	1	7.03	4	2	0	1	5	31.435	5	1	1.49
113369	1	161	1	2	51	2	0	4	240	1	0	0	32	4	110.6	34	1	40	2	32	1	0	1	5	0	5	1	0.985	4	2	0	1	5	1.6	5	1	0.01	3	3	2.58	1	5	0.39	3	3	8.08	2	4	2.845
113370	1	171	1	3	67	2	0	4	240	1	0	1	24.6	2	97.8	43	4	47	4	29	1	0.24	3	3	0.62	5	1	2.345	5	1	1.67	5	1	0.115	4	2	0.24	4	2	0.435	1	5	0.405	4	2	0.74	1	5	0.795
113371	2	156	2	3	62	4	0	3	720	3	0	1	46.5	4	138.5	43	4	35	1	35	2	0	1	5	1	5	1	1.52	4	2	1.92	5	1	0.02	4	2	0.04	4	2	10.165	5	1	0.175	2	4	40.885	5	1	0.725
113372	1	152	1	3	62	4	0	3	180	1	0	1	33.2	4	122.6	41	3	37	2	47	4	2.59	5	1	0.84	4	2	0.19	1	5	0	1	5	0	1	5	2.17	5	1	3.31	2	4	1	5	1	9.74	2	4	0.77
113373	2	156	1	1	33	3	0	3	900	1	0	0	22.8	2	91	37	2	35	1	41	3	0	1	5	0	5	1	2.265	5	1	0	1	5	0	1	5	0	1	5	6.89	4	2	0.24	3	3	68.56	5	1	5.03
113374	1	156	2	1	22	3	0	2	300	1	0	0	24	2	77.7	45	4	41	3	37	2	1.475	4	2	0.68	5	1	1.29	4	2	2.15	5	1	0	1	5	0.075	4	2	4.39	3	3	0.355	3	3	17.39	4	2	0.19
113376	1	168	2	2	56	4	0	4	600	3	0	1	21.1	2	82.4	40	3	40	2	40	3	0.28	3	3	0	5	1	0.245	1	5	1.525	5	1	0	1	5	0	1	5	2.655	1	5	0.83	5	1	29.535	5	1	0.165
113379	2	155	1	3	76	4	1	3	240	3	0	0	30.7	4	103.6	44	4	54	4	30	1	2.6	5	1	1.29	4	2	0.96	4	2	1.135	5	1	0.19	4	2	0	1	5	4.535	3	3	0	1	5	6.43	2	4	1.07
113383	2	162	2	2	55	3	0	3	360	1	0	0	41.6	4	124.2	39	2	43	3	37	2	0.21	3	3	1.855	5	1	0.44	2	4	2.5	5	1	0	1	5	0	1	5	5.1	3	3	0.18	3	3	14.185	3	3	0.975
113384	2	168	2	2	40	4	0	3	120	1	0	0	38.1	4	116.8	38	2	44	3	36	2	0.73	4	2	0.49	5	1	2.125	5	1	0	1	5	0	1	5	0	1	5	4.285	3	3	0.44	4	2	3.145	1	5	0.015
113385	1	162	1	3	62	1	0	3	300	1	0	0	26.4	3	98.5	45	4	37	2	39	3	0.98	4	2	0.34	5	1	0.735	3	3	0	1	5	3.265	5	1	0	1	5	10.34	5	1	1.425	5	1	33.84	5	1	8.935
113386	1	172	2	1	24	4	0	3	600	1	0	0	47.4	4	114	38	2	38	2	46	4	0	1	5	0	5	1	0.28	1	5	0.1	3	3	0	1	5	0	1	5	3.72	2	4	0.555	4	2	45.62	5	1	0.455
113391	2	168	2	1	37	1	1	3	30	1	0	0	67	4	178	37	2	31	1	47	4	0	1	5	0.295	5	1	0.515	2	4	0	1	5	0	1	5	0.94	5	1	5.21	3	3	0.325	3	3	19.875	4	2	1.315
113396	2	171	2	1	28	4	0	3	240	3	0	0	21	2	82.5	36	2	34	1	46	4	0	1	5	0.23	5	1	0.545	2	4	0	1	5	0	1	5	0.65	5	1	0.46	1	5	0.575	4	2	12.985	3	3	0.01
113399	2	169	1	3	60	4	0	2	60	1	0	0	29.8	3	102.3	34	1	46	4	40	3	0.12	2	4	0	5	1	0.66	3	3	0	1	5	0	1	5	0	1	5	0.035	1	5	0	1	5	13.285	3	3	0
113401	1	169	2	1	21	2	0	4	300	1	0	0	21.3	2	67.3	31	1	47	4	27	1	0	1	5	0.9	5	1	5.05	5	1	1.165	5	1	0	1	5	0	1	5	0.8	1	5	0	1	5	3	1	5	0.85
113403	1	150	2	3	67	4	0	2	360	1	0	1	29.6	3	95.2	35	1	35	1	43	4	0	1	5	0.545	5	1	0.84	3	3	0	1	5	0	1	5	0	1	5	5.355	3	3	0.67	4	2	19.67	4	2	1.48
113404	2	163	1	3	60	4	0	3	180	1	0	1	29.1	3	106.9	35	1	39	2	47	4	0	1	5	1.68	5	1	0.245	1	5	0	1	5	0	1	5	0	1	5	2.565	1	5	0.49	4	2	18.01	4	2	1.125
113405	1	165	2	2	59	2	0	2	240	1	1	1	29.5	3	106	46	4	38	2	42	3	0	1	5	0.97	5	1	0.045	1	5	7.675	5	1	2.82	5	1	0.1	4	2	5.415	3	3	1.74	5	1	22.7	4	2	2.38
113406	2	157	2	1	26	3	0	3	600	1	0	0	65.3	4	169.5	37	2	39	2	35	2	0	1	5	0.75	5	1	1.62	5	1	1	4	2	0	1	5	0	1	5	5.6	3	3	0.52	4	2	13.67	3	3	1.79
113407	1	163	2	3	61	4	0	3	480	1	0	1	31.9	4	124.2	38	2	36	1	50	4	0	1	5	0.455	5	1	0.18	1	5	0	1	5	0	1	5	0.495	5	1	6.61	4	2	0.36	3	3	2.77	1	5	0.12
113413	1	172	2	1	32	4	0	3	300	1	0	0	31.4	4	97.3	38	2	38	2	48	4	0	1	5	0	5	1	0.45	2	4	0	1	5	0	1	5	0	1	5	4.195	3	3	0.445	4	2	19.9	4	2	0.385
113415	2	156	2	1	30	2	0	2	480	1	0	0	28.1	3	97.8	33	1	41	3	37	2	0.225	3	3	0	5	1	0.685	3	3	0	1	5	0	1	5	0	1	5	2.44	1	5	0.255	3	3	14.19	3	3	1.38
113416	2	169	2	3	63	4	0	3	360	1	0	0	39.2	4	120.5	35	1	33	1	41	3	0.12	2	4	0.865	5	1	0.66	3	3	0	1	5	0	1	5	0.005	3	3	4.31	3	3	0.605	4	2	11.79	3	3	0.545
113418	2	156	2	1	29	3	1	4	240	1	0	0	23.3	2	88.3	35	1	33	1	45	4	0	1	5	0	5	1	0.305	2	4	0	1	5	0	1	5	1.125	5	1	4.36	3	3	0	1	5	16.11	4	2	0.505
113420	2	155	2	3	65	1	0	3	180	1	0	1	32	4	104.8	45	4	41	3	43	4	0	1	5	1.075	5	1	2.26	5	1	0	1	5	0.995	4	2	0	1	5	8.63	5	1	0.5	4	2	17.075	4	2	1.5
113423	2	169	1	1	22	4	0	1	240	3	0	0	17.1	1	62.3	44	4	44	3	42	3	1.8	5	1	0	4	2	0.585	2	4	0.765	4	2	0	1	5	0	1	5	7.085	4	2	0.245	3	3	21.74	4	2	1.515
113425	1	165	2	2	55	2	0	4	240	1	0	0	26	3	93.1	43	4	53	4	33	1	1.66	5	1	0.34	4	2	2.145	5	1	2.885	5	1	0	1	5	0	1	5	1.465	1	5	0	1	5	16.72	4	2	0.49
113427	1	162	2	3	63	1	0	3	240	1	0	1	31.8	4	112.2	33	1	35	1	37	2	0	1	5	0	5	1	2.275	5	1	0	1	5	0	1	5	0	1	5	8.125	5	1	0.115	2	4	12.665	3	3	1.315
113431	1	164	1	1	26	4	0	4	180	2	0	1	25.1	3	80.8	31	1	39	2	39	3	0.41	3	3	0.29	5	1	0.25	1	5	0	1	5	0	1	5	0	1	5	1.97	1	5	0.32	3	3	10.11	3	3	0.33
113436	2	171	2	2	47	4	0	1	120	1	0	0	23.5	2	84	40	3	36	1	44	4	0.205	3	3	0.135	5	1	0.63	3	3	0	1	5	0	1	5	2.045	5	1	3.675	2	4	1.665	5	1	7.225	2	4	0.345
113439	1	167	1	3	66	3	0	3	480	1	0	1	26.8	3	103.7	41	3	41	3	49	4	0	1	5	0.365	5	1	0.82	3	3	0	1	5	0	1	5	0.02	4	2	4.075	2	4	0.48	4	2	7.95	2	4	0.61
113440	1	162	2	2	58	2	0	4	360	1	0	0	32.9	4	117.7	34	1	36	1	36	2	0.27	3	3	0.045	5	1	1.06	4	2	0	1	5	0	1	5	0	1	5	6.01	4	2	0.245	3	3	12.985	3	3	2.47
113442	1	159	1	1	22	1	0	3	600	1	0	0	41.2	4	124.6	37	2	39	2	41	3	0.64	3	3	0	5	1	0.665	3	3	0	1	5	0	1	5	0	1	5	5.125	3	3	0.655	4	2	10.61	3	3	0.065
113443	1	161	1	2	46	2	1	3	600	3	1	1	35.3	4	120.1	41	3	41	3	39	3	3.15	5	1	0.095	4	2	0.56	2	4	0.36	4	2	0	1	5	0	1	5	4.49	3	3	0.28	3	3	25.325	5	1	1.025
113445	1	170	2	1	37	1	1	3	300	3	0	0	26.5	3	90.2	43	4	43	3	41	3	0	1	5	0.05	5	1	0.3	2	4	0.185	3	3	2.645	5	1	0	1	5	5.895	4	2	1.845	5	1	9.165	2	4	1.41
113446	1	170	1	2	57	4	0	2	480	3	0	1	52.8	4	145.8	38	2	46	4	38	2	0.275	3	3	0	5	1	0.05	1	5	0	1	5	3.195	5	1	0	1	5	2.43	1	5	0.6	4	2	9.58	2	4	0.27
113448	1	168	2	2	51	4	0	2	360	1	0	0	25.6	3	88.6	44	4	42	3	44	4	0.65	3	3	0	5	1	0	1	5	3.2	5	1	0	1	5	0.015	3	3	5.89	4	2	0.26	3	3	13.8	3	3	0.1
113450	2	162	2	3	60	4	0	3	60	3	0	1	34.7	4	111.2	39	2	41	3	51	4	0	1	5	0	5	1	0.125	1	5	0	1	5	0	1	5	0.73	5	1	2.58	1	5	0.5	4	2	1.49	1	5	0.585
113451	1	171	2	2	45	4	0	3	600	3	1	1	49.8	4	136.4	34	1	40	2	40	3	1.1	4	2	0	5	1	0.24	1	5	0	1	5	0	1	5	0	1	5	3.42	2	4	1.5	5	1	5.055	1	5	1.02
113452	2	167	1	4	80	3	0	2	240	1	0	1	28.6	3	105	33	1	39	2	35	2	0.235	3	3	1.045	5	1	1.02	4	2	0	1	5	0	1	5	0	1	5	4.375	3	3	0	1	5	23.335	4	2	1.39
113453	1	158	1	1	27	2	0	3	240	1	0	0	20.9	2	69	30	1	28	1	42	3	0	1	5	0	5	1	0.21	1	5	0	1	5	0	1	5	0	1	5	8.11	5	1	0.255	3	3	17.81	4	2	1.325
113461	2	171	1	2	51	2	0	2	180	1	0	0	26.7	3	96.7	48	4	50	4	34	1	4.925	5	1	3.92	4	2	1.405	4	2	0.795	4	2	3.18	5	1	0	1	5	5.945	4	2	0.545	4	2	8.975	2	4	1.705
113462	2	165	1	1	38	1	0	4	40	1	0	0	28.8	3	92.8	41	3	35	1	39	3	0	1	5	2.66	5	1	1.32	4	2	1.285	5	1	0	1	5	0.915	5	1	8.725	5	1	0.17	2	4	12.685	3	3	0.93
113463	1	154	2	2	51	2	1	3	240	1	0	0	27.7	3	92.6	41	3	43	3	45	4	0	1	5	0	5	1	0.235	1	5	0	1	5	2.505	5	1	0.01	3	3	12.715	5	1	0	1	5	9.41	2	4	1.27
113464	2	159	2	1	20	3	0	2	600	2	0	0	23.5	2	71.1	38	2	40	2	44	4	0	1	5	0.77	5	1	0.155	1	5	0.335	4	2	0	1	5	0	1	5	2.815	2	4	1.235	5	1	12.095	3	3	0.815
113467	1	164	2	3	63	3	0	3	360	1	0	1	29.9	3	97.9	43	4	39	2	29	1	1.525	5	1	2.03	4	2	0.98	4	2	2.09	5	1	0.675	4	2	0.02	4	2	4.4	3	3	1.685	5	1	7.78	2	4	0.42
113468	1	159	1	1	22	1	0	4	180	3	0	0	37.1	4	120	36	2	32	1	40	3	0	1	5	0	5	1	0.435	2	4	0	1	5	0.72	4	2	0.495	5	1	10.315	5	1	0	1	5	14.3	3	3	1.515
113470	1	169	2	1	29	2	0	3	300	1	0	0	23.7	2	89.3	48	4	42	3	40	3	0	1	5	3.315	5	1	1.63	5	1	0.21	3	3	2.87	5	1	0.35	4	2	7.51	4	2	0.685	4	2	11.87	3	3	2
113472	1	167	2	2	48	4	0	3	300	3	0	1	24	2	81.8	35	1	35	1	43	4	0	1	5	0.04	5	1	0.18	1	5	0.18	3	3	0	1	5	0	1	5	9.32	5	1	0	1	5	29	5	1	0.91
113478	1	151	2	1	31	4	0	3	720	1	0	0	46.9	4	126.2	34	1	44	3	36	2	0	1	5	0	5	1	0.915	3	3	0	1	5	0.875	4	2	0	1	5	4.225	3	3	0.015	2	4	1	1	5	1.295
113479	2	157	2	3	60	3	0	3	240	1	0	0	23.8	2	89.7	37	2	37	2	45	4	0.43	3	3	0.81	5	1	0	1	5	0	1	5	0	1	5	0.56	5	1	2.23	1	5	0.7	4	2	9.135	2	4	2.07
113480	1	169	1	2	41	2	0	3	180	1	0	0	25.2	3	99.6	44	4	46	4	40	3	0	1	5	1.25	5	1	0.555	2	4	1.06	4	2	1.235	5	1	0.005	3	3	6.31	4	2	0.06	2	4	6.115	2	4	0.295
113482	1	165	1	3	67	3	0	1	360	1	0	0	34.5	4	124	46	4	42	3	30	1	3.01	5	1	1.67	4	2	2.64	5	1	1.34	5	1	0.45	4	2	0.01	3	3	2.765	2	4	3.29	5	1	19.21	4	2	1.08
113486	1	161	2	1	27	2	0	1	600	3	0	1	31	4	98	38	2	36	1	50	4	0	1	5	0.115	5	1	0.135	1	5	0	1	5	0	1	5	1.27	5	1	5.005	3	3	0	1	5	17.615	4	2	1.105
113487	1	168	2	2	52	4	0	3	360	1	0	1	46.6	4	132.2	43	4	33	1	49	4	0	1	5	0.45	5	1	0.195	1	5	0	1	5	0.8	4	2	0.785	5	1	5.1	3	3	0.755	4	2	34.32	5	1	0.645
113492	1	163	1	3	61	4	0	3	600	1	0	1	24	2	83	33	1	49	4	37	2	1.665	5	1	0.245	4	2	0.48	2	4	0	1	5	0	1	5	0	1	5	1.325	1	5	0	1	5	4.11	1	5	1.395
113499	2	168	1	1	23	3	0	4	660	3	0	0	23	2	79	38	2	46	4	36	2	0.33	3	3	0.01	5	1	0.97	4	2	0.105	3	3	0	1	5	0	1	5	8.195	5	1	0	1	5	4.725	1	5	0.06
113500	2	162	2	4	80	3	0	3	300	1	0	0	27.9	3	99.8	41	3	45	4	37	2	1.49	5	1	0.34	4	2	0.915	3	3	0.73	4	2	0	1	5	0	1	5	4.135	2	4	0.82	5	1	5.855	2	4	2.705
113501	1	149	1	2	56	2	0	4	300	2	0	1	45.1	4	129.5	40	3	38	2	36	2	0.31	3	3	0.675	5	1	0.74	3	3	0	1	5	1.585	5	1	0.11	4	2	1.965	1	5	0.49	4	2	22.525	4	2	0.925
113505	1	151	2	1	29	4	0	1	240	1	0	0	29.4	3	90.7	50	4	36	1	54	4	0	1	5	1.295	5	1	0.425	2	4	0	1	5	0.995	4	2	0.745	5	1	7.725	5	1	0.805	5	1	15.815	4	2	0.51
113509	2	170	1	1	26	3	0	4	240	1	0	0	24.2	2	76.8	45	4	45	4	31	1	3.325	5	1	7.835	4	2	0.885	3	3	11.005	5	1	1.285	5	1	0	1	5	8.61	5	1	0	1	5	24.465	5	1	6.835
113510	1	166	2	3	68	4	0	2	240	1	1	1	31.5	4	112.1	36	2	46	4	34	1	1.245	4	2	1.87	5	1	0.915	3	3	0.075	3	3	0	1	5	0	1	5	0.795	1	5	0.33	3	3	7.32	2	4	0.42
113511	1	150	2	3	66	4	1	2	420	1	1	1	37	4	109.7	37	2	43	3	41	3	0.435	3	3	0.84	5	1	0.21	1	5	0.1	3	3	0	1	5	0.02	4	2	1.975	1	5	0	1	5	10.04	3	3	0.265
113514	1	149	1	2	42	2	0	3	30	3	0	1	38.4	4	115.5	33	1	31	1	41	3	0.505	3	3	0	5	1	0.225	1	5	0	1	5	0	1	5	0.485	5	1	3.205	2	4	0.39	3	3	13.265	3	3	1.615
113516	1	167	2	3	65	3	0	3	600	3	1	1	37.3	4	123.5	37	2	39	2	45	4	0.435	3	3	0.005	5	1	0.12	1	5	0	1	5	0	1	5	0	1	5	4.215	3	3	0.935	5	1	8.7	2	4	0.895
113521	2	163	1	3	72	3	0	3	480	1	0	1	28.2	3	107.5	39	2	37	2	41	3	0.24	3	3	0.1	5	1	0.185	1	5	0.43	4	2	0	1	5	0	1	5	8.725	5	1	1.02	5	1	7.57	2	4	0
113527	1	162	1	2	40	1	0	3	360	1	1	1	34.3	4	109.6	39	2	27	1	39	3	0.35	3	3	1.865	5	1	2.915	5	1	0	1	5	0	1	5	0.22	4	2	14.72	5	1	0.52	4	2	25.215	5	1	2.25
113528	2	162	1	3	79	3	0	3	360	1	1	1	31.7	4	121.1	33	1	45	4	31	1	2.94	5	1	1.27	4	2	0.615	3	3	0.025	3	3	0	1	5	0	1	5	2.295	1	5	0.365	3	3	1.915	1	5	1.32
113531	1	171	2	1	25	2	0	4	30	1	0	0	28.5	3	89	42	3	46	4	32	1	0.925	4	2	1.765	5	1	2.13	5	1	0	1	5	6.725	5	1	1.035	5	1	3.405	2	4	0.175	2	4	2.775	1	5	1.565
113532	1	169	2	2	43	2	0	2	300	1	0	0	27.1	3	95.2	48	4	48	4	38	2	0.225	3	3	0.5	5	1	1.06	4	2	0.195	3	3	4.68	5	1	0	1	5	8.45	5	1	0.735	4	2	7.655	2	4	0.87
113539	2	159	1	2	42	3	0	3	600	1	0	0	31.8	4	118.2	45	4	35	1	35	2	3.37	5	1	0	4	2	1.835	5	1	1.67	5	1	0	1	5	0.11	4	2	13.175	5	1	1.14	5	1	13.77	3	3	2.215
113541	2	171	1	3	79	4	0	2	240	1	0	1	29.3	3	101.5	38	2	46	4	36	2	1.49	5	1	5.165	4	2	0.44	2	4	0.755	4	2	0	1	5	0.41	4	2	2.24	1	5	0	1	5	8.355	2	4	0.04
113542	1	156	1	2	52	2	0	3	180	3	1	1	28.1	3	99.7	47	4	39	2	39	3	1.245	4	2	0.065	5	1	1.92	5	1	0.55	4	2	0	1	5	0.55	5	1	5.49	3	3	1.055	5	1	11.55	3	3	0.9
113547	1	163	2	3	74	4	0	3	120	3	1	1	39.8	4	117.1	45	4	43	3	45	4	1.39	4	2	0	5	1	0.045	1	5	0	1	5	1.065	4	2	0.495	5	1	3.595	2	4	0	1	5	33.105	5	1	0.03
113549	1	164	2	3	71	3	0	3	240	3	0	1	21	2	73.8	39	2	41	3	43	4	0	1	5	4.095	5	1	0.375	2	4	0.5	4	2	0	1	5	0.495	5	1	4.08	2	4	0.23	3	3	1.33	1	5	2.235
113550	1	168	1	1	27	2	0	4	300	3	0	0	25.5	3	92	41	3	33	1	39	3	8.075	5	1	0	4	2	2.99	5	1	0	1	5	0	1	5	0.99	5	1	9.68	5	1	0.055	2	4	17.395	4	2	2.275
113551	2	156	2	1	37	1	0	1	420	1	0	0	26.9	3	94.2	37	2	33	1	35	2	0	1	5	1.975	5	1	2.46	5	1	0.855	4	2	0	1	5	0.85	5	1	4.495	3	3	0.255	3	3	12.525	3	3	1.55
113552	1	150	1	4	80	3	0	3	480	1	0	1	33.3	4	119.3	41	3	35	1	39	3	0	1	5	0.625	5	1	1.08	4	2	1.505	5	1	0	1	5	0.035	4	2	4.405	3	3	1.105	5	1	14.85	3	3	0.93
113553	2	166	2	2	50	3	0	3	180	1	0	1	33.6	4	120.2	36	2	42	3	36	2	0.65	3	3	0.21	5	1	0.005	1	5	3.505	5	1	0	1	5	0	1	5	2.94	2	4	0.28	3	3	11.065	3	3	0.97
113556	1	155	2	1	23	2	0	4	300	1	0	0	29.1	3	102	37	2	45	4	31	1	0.315	3	3	1.075	5	1	1.395	4	2	0	1	5	2.15	5	1	0	1	5	4.915	3	3	0.28	3	3	3.645	1	5	0.765
113558	2	149	1	1	33	2	0	4	90	3	0	1	26.2	3	90	47	4	49	4	37	2	1.155	4	2	0	5	1	2.845	5	1	0	1	5	2.645	5	1	0	1	5	7.12	4	2	0.635	4	2	6.525	2	4	0.305
113560	1	165	2	3	61	1	1	3	30	1	0	1	28.5	3	104.4	40	3	46	4	44	4	0	1	5	0.42	5	1	0.35	2	4	1	4	2	0	1	5	0	1	5	5.59	3	3	0.13	2	4	14.85	3	3	1.155
113569	1	172	1	2	46	3	0	2	480	1	0	0	26.2	3	98.9	42	3	48	4	34	1	1	4	2	1.055	5	1	1.215	4	2	3.3	5	1	0	1	5	0	1	5	3.425	2	4	1.325	5	1	4.335	1	5	1.405
113573	1	163	2	2	53	3	0	3	360	1	0	1	30.2	4	103.4	41	3	41	3	45	4	0	1	5	0	5	1	1.615	5	1	0	1	5	0	1	5	1.825	5	1	1.775	1	5	1.955	5	1	0.565	1	5	0.09
113574	2	172	1	1	33	3	0	3	360	1	0	1	39.5	4	123.5	50	4	42	3	46	4	0.145	2	4	0.195	5	1	2.245	5	1	0.5	4	2	0	1	5	0	1	5	9.415	5	1	1.055	5	1	27.77	5	1	0.615
113575	2	166	1	2	58	3	0	2	480	3	0	1	26.2	3	100.5	43	4	39	2	41	3	0.065	2	4	0.945	5	1	0.18	1	5	0.165	3	3	1.49	5	1	0	1	5	10.19	5	1	0.295	3	3	61.695	5	1	3.41
113576	1	154	1	2	43	2	0	2	180	3	0	0	25.7	3	92.7	45	4	49	4	29	1	0.67	4	2	0	5	1	1.13	4	2	2.66	5	1	6.915	5	1	0	1	5	2.63	1	5	1.195	5	1	13.615	3	3	0.725
113577	1	152	2	2	42	4	0	3	120	1	0	1	38.5	4	118.2	42	3	38	2	44	4	0.76	4	2	0.02	5	1	0.65	3	3	0	1	5	0	1	5	0.07	4	2	5.81	4	2	0.675	4	2	8.38	2	4	0.84
113580	1	158	2	3	77	4	1	3	360	1	0	1	33.4	4	102	48	4	46	4	38	2	0.12	2	4	0.205	5	1	1.76	5	1	0.105	3	3	3.43	5	1	0	1	5	11.66	5	1	0.295	3	3	15.55	4	2	0.39
113581	2	162	2	3	75	2	1	2	180	1	1	1	26.1	3	97.8	48	4	44	3	46	4	0.655	3	3	0	5	1	1.08	4	2	0.13	3	3	0	1	5	0.755	5	1	3.66	2	4	1.835	5	1	5.52	2	4	0.29
113582	2	152	1	2	55	4	0	3	240	3	0	1	24.6	2	89.9	34	1	42	3	36	2	0.45	3	3	0	5	1	0.21	1	5	0	1	5	0.42	4	2	0	1	5	5.51	3	3	0	1	5	10.385	3	3	1.02
113586	2	166	1	3	70	1	1	3	360	1	0	1	31.5	4	102.7	44	4	36	1	36	2	0	1	5	0.645	5	1	1.255	4	2	1.04	4	2	7.605	5	1	0.445	5	1	21.495	5	1	0	1	5	46.8	5	1	0.15
113587	2	165	1	3	60	4	0	4	300	3	0	1	25.8	3	94.7	39	2	47	4	41	3	0.275	3	3	0.74	5	1	0.96	4	2	0	1	5	0	1	5	0	1	5	4.765	3	3	0.36	3	3	4.44	1	5	0
113588	2	155	1	3	61	1	0	3	360	1	1	1	34.8	4	115.5	40	3	42	3	44	4	0	1	5	0.42	5	1	1.975	5	1	0	1	5	0	1	5	0	1	5	1.96	1	5	2.13	5	1	23.345	4	2	0
113597	1	168	2	3	72	3	0	3	360	1	0	1	36.6	4	114.6	34	1	44	3	32	1	6.455	5	1	1.245	4	2	0.76	3	3	0.09	3	3	0	1	5	0.01	3	3	1.485	1	5	0	1	5	9.19	2	4	1.635
113599	1	170	1	1	31	3	0	3	480	3	0	1	36.9	4	125.4	39	2	37	2	43	4	0	1	5	0.3	5	1	0.405	2	4	0.3	4	2	0	1	5	0	1	5	5.62	4	2	0.61	4	2	19.26	4	2	1.46
113600	2	149	2	4	80	3	1	3	120	1	0	1	25.1	3	90.6	37	2	41	3	33	1	0	1	5	2.405	5	1	2.525	5	1	2.19	5	1	0	1	5	0	1	5	6.475	4	2	0	1	5	17.405	4	2	2.26
113602	1	156	1	2	45	2	0	3	720	3	0	0	25.7	3	92.3	36	2	26	1	48	4	0	1	5	0	5	1	0.02	1	5	0	1	5	0	1	5	0.03	4	2	7.085	4	2	1.145	5	1	22.105	4	2	2.295
113614	1	160	1	1	30	3	0	4	60	3	0	0	25.4	3	89.7	39	2	43	3	39	3	2.68	5	1	0.135	4	2	0.11	1	5	0	1	5	0.135	4	2	0	1	5	4.775	3	3	1.065	5	1	3.775	1	5	0.71
113615	1	164	2	2	54	3	0	4	120	1	0	0	27.2	3	88.2	41	3	43	3	35	2	0.795	4	2	0.025	5	1	1.79	5	1	0.035	3	3	0	1	5	0	1	5	10.79	5	1	0	1	5	19.825	4	2	3.18
113616	1	151	1	3	66	1	0	2	480	1	0	1	28.7	3	101.8	43	4	41	3	39	3	0.98	4	2	0.43	5	1	0.41	2	4	1.535	5	1	0	1	5	0	1	5	6.91	4	2	1.555	5	1	10.78	3	3	1.7
113619	1	157	2	4	80	3	0	1	300	1	0	1	34.5	4	105	37	2	35	1	41	3	0.77	4	2	0	5	1	0.385	2	4	0	1	5	0	1	5	0.68	5	1	6.925	4	2	0.195	3	3	4.305	1	5	3.22
113621	1	156	2	2	58	3	0	3	240	1	0	0	24.1	2	90.7	43	4	41	3	47	4	0.255	3	3	0.31	5	1	0.735	3	3	0	1	5	0	1	5	0.015	3	3	4.32	3	3	0.585	4	2	13.825	3	3	0.745
113624	2	164	1	2	45	1	0	3	480	3	0	0	25.3	3	101.8	49	4	39	2	37	2	0.135	2	4	0.975	5	1	1.025	4	2	1.39	5	1	1.325	5	1	0.25	4	2	14.53	5	1	0.18	3	3	53.33	5	1	1.45
113627	1	151	1	1	33	4	0	2	420	1	0	1	44.3	4	141.7	35	1	41	3	35	2	0.905	4	2	0	5	1	0.225	1	5	0.53	4	2	0	1	5	0	1	5	3.51	2	4	0.62	4	2	7.015	2	4	0.5
113628	1	151	2	1	37	3	0	3	540	1	0	1	40.5	4	125.7	49	4	43	3	43	4	0	1	5	0.44	5	1	1.025	4	2	0.4	4	2	0.73	4	2	0.27	4	2	9.475	5	1	0.1	2	4	18.905	4	2	1.105
113631	1	151	2	3	64	1	1	3	180	1	1	1	32.4	4	96.5	35	1	47	4	39	3	0.695	4	2	1.005	5	1	0.565	2	4	0	1	5	0	1	5	0	1	5	4.7	3	3	0	1	5	3.53	1	5	0.66
113632	2	167	2	2	50	3	0	3	480	1	0	0	30.1	4	107.2	49	4	47	4	33	1	1.005	4	2	0.045	5	1	2.15	5	1	0.5	4	2	1.595	5	1	0	1	5	6.56	4	2	0.305	3	3	44.28	5	1	2.255
113633	1	167	1	1	29	2	0	4	480	1	0	0	24.4	2	89.7	35	1	43	3	39	3	0	1	5	0	5	1	2.375	5	1	0	1	5	0	1	5	0	1	5	5.775	4	2	0.16	2	4	1.265	1	5	0.02
113637	2	164	2	1	35	2	0	4	90	1	0	0	28.2	3	81.5	34	1	48	4	38	2	0	1	5	0.785	5	1	0.41	2	4	0	1	5	0.82	4	2	0	1	5	0.84	1	5	0.17	2	4	2.26	1	5	1.005
113639	3	156	1	3	67	2	0	3	120	1	0	1	29.8	3	103.3	32	1	46	4	36	2	0	1	5	0.685	5	1	0	1	5	0	1	5	4.175	5	1	0	1	5	3.145	2	4	0	1	5	2.075	1	5	0.69
113641	2	158	2	1	24	3	0	2	120	1	0	0	20.3	2	78.6	28	1	36	1	38	2	0.115	2	4	0.465	5	1	0.07	1	5	0	1	5	0	1	5	0	1	5	5.03	3	3	0	1	5	14.77	3	3	1.545
113642	1	162	1	2	47	2	0	3	480	1	0	0	32.6	4	116.1	34	1	40	2	38	2	2.005	5	1	0.75	4	2	0.33	2	4	0	1	5	0	1	5	0	1	5	6.73	4	2	0	1	5	11.965	3	3	1.985
113647	2	159	1	2	58	1	0	3	360	1	0	0	28.4	3	98.2	49	4	41	3	41	3	0.275	3	3	3.915	5	1	0.495	2	4	0.335	4	2	1.45	5	1	0	1	5	8.83	5	1	0.865	5	1	29.975	5	1	2.875
113648	1	153	1	3	61	4	0	2	300	1	1	1	27.5	3	101.6	51	4	45	4	47	4	0.12	2	4	0.615	5	1	0.49	2	4	1	4	2	0.545	4	2	0.635	5	1	6.55	4	2	0.325	3	3	10.04	3	3	0.005
113651	2	165	2	3	62	2	0	3	240	1	1	0	44.6	4	123.1	40	3	46	4	38	2	0.88	4	2	0.07	5	1	0.38	2	4	0.665	4	2	0	1	5	0	1	5	5.47	3	3	0.045	2	4	14.86	3	3	0.13
113652	1	170	1	1	26	2	0	4	240	1	0	0	24.3	2	88.7	50	4	52	4	32	1	5.375	5	1	0.845	4	2	2.275	5	1	4.28	5	1	1.325	5	1	1.3	5	1	1.125	1	5	0.365	3	3	7.21	2	4	2.155
113661	2	168	2	1	24	3	0	1	360	1	0	0	19.8	2	73	34	1	38	2	38	2	0.135	2	4	0.08	5	1	1.05	4	2	0	1	5	0	1	5	0	1	5	2.535	1	5	1.83	5	1	9.955	3	3	1.665
113666	2	150	1	1	34	3	0	2	360	1	1	1	36.7	4	117.2	42	3	36	1	36	2	0	1	5	0.015	5	1	0.89	3	3	0.295	4	2	4.265	5	1	0	1	5	9.875	5	1	0.765	4	2	87.65	5	1	3.59
113667	2	170	1	2	50	4	1	3	600	1	1	0	39.8	4	129.5	30	1	24	1	42	3	0	1	5	0	5	1	0.265	1	5	0	1	5	0	1	5	0.05	4	2	10.55	5	1	0	1	5	39.635	5	1	1.195
113668	1	150	1	3	75	4	0	2	360	1	1	1	32.8	4	119.3	30	1	42	3	32	1	0.065	2	4	0.425	5	1	0.065	1	5	0	1	5	1.585	5	1	0	1	5	2.865	2	4	0	1	5	7.065	2	4	2.04
113669	1	154	1	3	63	1	0	3	120	1	1	0	26.3	3	93.9	41	3	45	4	35	2	0.555	3	3	3.99	5	1	1.235	4	2	0	1	5	5.87	5	1	0	1	5	6.975	4	2	0.555	4	2	3.645	1	5	0.565
113674	1	158	1	4	80	3	0	2	180	1	0	1	32.3	4	111.7	39	2	45	4	37	2	0.595	3	3	2.685	5	1	0.815	3	3	0	1	5	1.065	4	2	0.68	5	1	1.285	1	5	0	1	5	8.925	2	4	1.255
113676	1	167	2	1	34	2	0	2	120	1	0	0	25	3	89.4	40	3	40	2	42	3	0	1	5	0	5	1	0.505	2	4	0	1	5	1.86	5	1	0	1	5	8.68	5	1	0.17	2	4	15.935	4	2	0.735
113678	1	168	2	2	47	4	0	3	180	1	0	0	30.6	4	112	37	2	33	1	45	4	0	1	5	0.555	5	1	0.79	3	3	0	1	5	0	1	5	0.07	4	2	9.585	5	1	0	1	5	17.305	4	2	1.475
113680	1	166	2	1	36	3	1	1	480	3	0	0	31.2	4	105.8	37	2	49	4	33	1	0.16	2	4	2.155	5	1	3.41	5	1	0.705	4	2	0	1	5	0	1	5	3.1	2	4	0	1	5	7.995	2	4	1.665
113682	2	166	1	2	58	1	0	3	480	3	0	0	26	3	103.4	37	2	41	3	47	4	0	1	5	0	5	1	0.39	2	4	0	1	5	0	1	5	0	1	5	2.335	1	5	0.36	3	3	36.21	5	1	0.255
113683	2	162	1	1	25	4	0	4	300	3	0	0	34.9	4	108.6	44	4	34	1	44	4	0	1	5	0.55	5	1	1.4	4	2	0.795	4	2	0	1	5	1.71	5	1	6.27	4	2	0.26	3	3	23.725	5	1	1.23
113684	2	158	1	3	71	3	0	3	120	3	1	1	37.7	4	126.2	39	2	41	3	45	4	0	1	5	0	5	1	1.05	4	2	0	1	5	0	1	5	0	1	5	9.305	5	1	0.19	3	3	7.335	2	4	0.43
113687	1	150	2	2	45	4	0	2	240	3	1	0	34.1	4	105.3	33	1	39	2	33	1	0.35	3	3	0.135	5	1	1.94	5	1	0	1	5	0	1	5	0	1	5	2.565	1	5	0.47	4	2	12.93	3	3	1.54
113690	2	170	2	1	24	2	0	1	840	1	0	0	19.8	2	73.8	47	4	41	3	37	2	0.76	4	2	0.84	5	1	1.655	5	1	1.425	5	1	0	1	5	0.005	3	3	4.455	3	3	0.825	5	1	15.445	4	2	1.51
113691	1	165	2	3	63	3	0	3	300	3	0	1	25.4	3	92.8	40	3	52	4	38	2	0.45	3	3	0.1	5	1	0.09	1	5	0.03	3	3	0.91	4	2	0	1	5	2.16	1	5	0.36	3	3	3.245	1	5	0.58
113692	2	162	2	1	23	2	0	4	300	1	0	1	24.5	2	88.4	45	4	35	1	41	3	1.595	5	1	0.55	4	2	0.54	2	4	1.8	5	1	0	1	5	0.195	4	2	10.22	5	1	0.42	4	2	22.78	4	2	1.735
113695	2	164	1	1	25	3	0	1	60	3	0	0	34.4	4	122.9	48	4	42	3	34	1	0.925	4	2	0.84	5	1	0.97	4	2	1	4	2	1.49	5	1	0.015	3	3	7.56	4	2	2.145	5	1	10.735	3	3	2.365
113696	2	158	1	1	39	3	0	3	540	1	0	0	21.8	2	78.2	48	4	34	1	44	4	0.6	3	3	0.42	5	1	1.26	4	2	1.05	4	2	0	1	5	0.55	5	1	13.23	5	1	1.125	5	1	18.815	4	2	0.505
113699	1	149	2	3	61	2	0	2	180	1	0	1	32.4	4	97.1	38	2	40	2	42	3	1.06	4	2	0.42	5	1	0.38	2	4	0	1	5	0	1	5	1.055	5	1	6.04	4	2	0	1	5	0.275	1	5	0.315
113701	1	158	1	1	27	1	0	3	120	3	0	0	24.7	2	81.8	40	3	44	3	38	2	0.275	3	3	1.07	5	1	0.835	3	3	0.89	4	2	0	1	5	0	1	5	5.52	3	3	0	1	5	40.57	5	1	0.505
113702	1	169	1	2	57	2	0	3	480	1	0	1	26.3	3	91.6	31	1	41	3	41	3	0	1	5	0.195	5	1	0.33	2	4	0	1	5	0	1	5	0	1	5	6.845	4	2	0	1	5	3.595	1	5	0.615
113704	2	158	1	2	43	3	0	3	360	1	0	0	39	4	131.6	48	4	42	3	42	3	1.615	5	1	0	4	2	0.965	4	2	1	4	2	0	1	5	0.015	3	3	6.745	4	2	0.195	3	3	24.125	5	1	4.195
113706	2	171	1	2	48	4	0	2	240	1	0	0	32.4	4	114.6	39	2	31	1	43	4	0.505	3	3	0.905	5	1	0.61	3	3	0	1	5	0	1	5	0.325	4	2	11.61	5	1	0.495	4	2	12.175	3	3	1.85
113707	1	155	1	3	73	1	0	3	240	1	0	0	26.7	3	99.2	41	3	41	3	37	2	1.01	4	2	0.175	5	1	0.335	2	4	0	1	5	2.81	5	1	0.175	4	2	4.975	3	3	0	1	5	22.205	4	2	1.905
113708	1	166	2	1	30	2	0	4	840	1	0	1	19.1	2	74.3	38	2	42	3	34	1	1.19	4	2	0.92	5	1	0.515	2	4	2.745	5	1	0	1	5	0	1	5	6.585	4	2	0.125	2	4	10.91	3	3	1.425
113714	1	171	1	1	37	2	0	4	120	1	0	0	25.4	3	82.6	41	3	37	2	41	3	0.515	3	3	3.12	5	1	1.725	5	1	0	1	5	0	1	5	0.745	5	1	1.82	1	5	1.565	5	1	13.39	3	3	0.935
113715	2	167	1	4	80	3	0	3	480	1	0	1	29	3	111.2	29	1	43	3	35	2	1.31	4	2	0	5	1	0.25	1	5	0	1	5	0	1	5	0	1	5	0.93	1	5	0	1	5	6.45	2	4	0.515
113716	2	152	2	2	47	2	0	3	120	1	0	0	24.5	2	83.8	44	4	50	4	32	1	0.75	4	2	1.565	5	1	0.91	3	3	1.71	5	1	0.165	4	2	0	1	5	3.565	2	4	0.48	4	2	6.775	2	4	0.72
113717	1	169	1	2	51	2	0	4	480	1	1	0	25.6	3	75	44	4	54	4	32	1	1.94	5	1	0.945	4	2	0.715	3	3	0.315	4	2	1.515	5	1	0	1	5	4.31	3	3	0.035	2	4	2.905	1	5	0.06
113723	1	170	1	1	38	1	0	3	240	3	0	0	28.1	3	102.7	42	3	32	1	42	3	0	1	5	0.09	5	1	3.36	5	1	0.2	3	3	0	1	5	0.14	4	2	15.645	5	1	0.405	4	2	19.795	4	2	4.3
113727	2	172	2	2	41	2	0	3	1020	1	0	0	21.4	2	80.7	51	4	49	4	39	3	1.065	4	2	1.02	5	1	0.925	3	3	1.84	5	1	0.225	4	2	0.005	3	3	6.925	4	2	0.35	3	3	12.47	3	3	0.195
113730	2	167	1	4	80	3	0	3	180	1	1	1	24.2	2	97	36	2	52	4	34	1	2.135	5	1	0	4	2	0.095	1	5	2.575	5	1	0	1	5	0	1	5	1.25	1	5	0	1	5	1.875	1	5	0
113731	1	166	2	1	26	3	0	4	240	3	0	0	22.3	2	76.3	41	3	47	4	33	1	1.695	5	1	0.385	4	2	1.58	5	1	0.415	4	2	0	1	5	0.015	3	3	2.84	2	4	0.13	2	4	6.57	2	4	1.185
113733	1	151	1	3	68	2	0	3	360	1	1	1	33.8	4	113.1	42	3	50	4	36	2	1.305	4	2	0	5	1	0.145	1	5	0.1	3	3	2.795	5	1	0	1	5	1.23	1	5	1	5	1	4.36	1	5	0.255
113734	1	157	1	3	74	3	0	2	480	1	0	1	30.5	4	113.9	36	2	40	2	42	3	0.63	3	3	0.035	5	1	0.325	2	4	0	1	5	0	1	5	0	1	5	3.62	2	4	1.56	5	1	5.725	2	4	0.765
113735	2	164	1	2	50	3	0	2	90	1	0	0	30.6	4	100	46	4	36	1	46	4	1.82	5	1	0.13	4	2	0.495	2	4	0.225	3	3	0	1	5	0.145	4	2	5.05	3	3	0.995	5	1	24.435	5	1	1.21
113737	2	154	2	2	56	1	0	3	120	1	0	1	34.7	4	120.5	48	4	42	3	40	3	0.755	4	2	1.855	5	1	1.405	4	2	0	1	5	2.48	5	1	0.08	4	2	7.84	5	1	0.275	3	3	11.38	3	3	1.91
113742	2	152	2	1	21	2	0	4	180	1	0	0	22	2	75.6	43	4	39	2	33	1	0.275	3	3	0.84	5	1	1.14	4	2	0.105	3	3	1.405	5	1	0	1	5	14.765	5	1	0.67	4	2	18.245	4	2	1.83
113744	2	157	1	2	41	4	0	3	180	3	0	0	35.8	4	111	36	2	32	1	46	4	0	1	5	0	5	1	0.48	2	4	0	1	5	0	1	5	0	1	5	5.62	4	2	1.025	5	1	20.15	4	2	3.245
113750	2	164	1	3	60	2	0	3	480	1	1	1	37	4	130.1	28	1	44	3	32	1	0	1	5	1.005	5	1	2.455	5	1	0	1	5	0	1	5	0	1	5	2.15	1	5	0	1	5	0.735	1	5	0.005
113751	2	172	1	3	61	3	0	3	240	1	1	1	31.3	4	115.3	34	1	38	2	32	1	1.24	4	2	0.325	5	1	0.48	2	4	0	1	5	0.285	4	2	0	1	5	2.23	1	5	1.065	5	1	10.57	3	3	1.395
113754	2	171	2	2	49	3	0	4	300	1	0	1	23.8	2	89.5	31	1	47	4	27	1	0	1	5	0.1	5	1	3.325	5	1	2.575	5	1	0	1	5	0	1	5	1.485	1	5	0	1	5	2.33	1	5	2.16
113757	2	149	1	1	21	3	0	4	600	1	0	0	26.9	3	96.7	32	1	38	2	44	4	0	1	5	3.075	5	1	0.23	1	5	0	1	5	0	1	5	0	1	5	5.065	3	3	0.725	4	2	2.495	1	5	0.69
113761	1	149	1	1	25	2	0	4	180	3	0	0	25.5	3	90.1	40	3	48	4	38	2	1.27	4	2	0	5	1	0.32	2	4	0.665	4	2	0	1	5	0	1	5	2.4	1	5	0.145	2	4	15.185	4	2	0.72
113763	2	152	2	1	25	2	0	3	720	1	0	0	38.7	4	123.4	42	3	46	4	32	1	0.26	3	3	0	5	1	1.325	4	2	0.055	3	3	2.435	5	1	0	1	5	12.81	5	1	0	1	5	14.565	3	3	2.5
113766	2	156	2	2	58	3	0	3	45	3	0	0	26.2	3	97.8	43	4	39	2	47	4	1.285	4	2	0.04	5	1	0.435	2	4	0	1	5	0	1	5	0	1	5	4.405	3	3	1.045	5	1	34.69	5	1	0.545
113767	1	149	1	1	23	2	0	2	480	1	0	0	44	4	138.6	38	2	46	4	38	2	1.355	4	2	0.01	5	1	1.055	4	2	0	1	5	0	1	5	0	1	5	4.51	3	3	0.34	3	3	5.185	1	5	1.07
113768	1	168	2	3	66	4	0	2	480	3	0	1	15.4	1	68.7	38	2	40	2	44	4	0.985	4	2	0.08	5	1	0.18	1	5	0	1	5	0	1	5	0.31	4	2	2.63	1	5	0	1	5	50.565	5	1	0.855
113769	1	158	2	1	36	3	0	3	240	3	0	0	30.3	4	95.7	34	1	40	2	40	3	0	1	5	0.09	5	1	1.05	4	2	0	1	5	0	1	5	0	1	5	0.72	1	5	1.015	5	1	7.245	2	4	0.38
113770	2	149	1	2	52	3	0	3	300	1	0	0	28.3	3	101	40	3	38	2	42	3	0.375	3	3	0.08	5	1	1.285	4	2	0	1	5	0	1	5	0.57	5	1	4.325	3	3	0.47	4	2	5.09	1	5	0
113773	2	150	1	3	68	3	0	1	240	1	1	1	31.7	4	118.1	41	3	39	2	35	2	1.74	5	1	0.725	4	2	0.68	3	3	4.86	5	1	0	1	5	0.275	4	2	4.97	3	3	0.645	4	2	6.175	2	4	1.605
113776	2	161	1	2	53	1	0	3	240	1	0	0	47.5	4	144.4	45	4	39	2	43	4	0	1	5	1.85	5	1	1.53	4	2	0	1	5	3.71	5	1	1.5	5	1	7.665	4	2	0.83	5	1	4.94	1	5	0.085
113777	2	150	1	3	69	4	0	2	180	1	0	1	26.7	3	97.5	38	2	38	2	44	4	3.795	5	1	1.07	4	2	0.205	1	5	0	1	5	0	1	5	0	1	5	4.75	3	3	0.665	4	2	21.935	4	2	1.025
113785	2	151	2	2	50	1	1	4	180	1	1	1	29.4	3	100.3	33	1	37	2	41	3	0	1	5	0.835	5	1	0.66	3	3	0	1	5	0	1	5	0.18	4	2	7.455	4	2	0	1	5	0.005	1	5	0
113787	1	157	1	3	71	3	1	2	600	1	0	0	31.7	4	112.1	35	1	33	1	39	3	0.655	3	3	0.475	5	1	0.62	3	3	0	1	5	0	1	5	0.57	5	1	6.76	4	2	0	1	5	12.965	3	3	0.935
113788	3	156	2	1	25	4	0	1	660	1	0	0	39.1	4	117.3	36	2	42	3	36	2	0	1	5	0	5	1	2.155	5	1	0.23	3	3	0	1	5	0	1	5	3.96	2	4	0.27	3	3	13.6	3	3	1.765
113792	1	149	2	1	25	2	0	2	240	1	0	0	33.7	4	101.3	35	1	33	1	47	4	0	1	5	0	5	1	0.24	1	5	0	1	5	0	1	5	0	1	5	6.02	4	2	0.25	3	3	47.555	5	1	1.35
113799	1	164	1	3	71	3	0	2	240	3	0	0	20.3	2	79.6	41	3	33	1	39	3	0	1	5	0.1	5	1	1.145	4	2	0	1	5	4.265	5	1	0.31	4	2	3.285	2	4	0.95	5	1	31.765	5	1	2.98
113801	2	163	2	2	45	3	1	4	180	3	0	1	40.1	4	125.3	39	2	47	4	43	4	0.275	3	3	0	5	1	0.865	3	3	0	1	5	0	1	5	0	1	5	3.865	2	4	0.74	4	2	3.47	1	5	0.58
113807	1	162	2	1	28	2	0	3	120	1	0	0	31.8	4	115	38	2	46	4	38	2	0.55	3	3	4.67	5	1	2.715	5	1	0	1	5	0	1	5	0.91	5	1	1.105	1	5	0	1	5	4.54	1	5	0.905
113808	2	171	2	1	32	4	1	3	60	1	0	0	40.7	4	123.5	34	1	40	2	40	3	1.29	4	2	0.05	5	1	0.215	1	5	0	1	5	0	1	5	0	1	5	5.755	4	2	0	1	5	11.86	3	3	3.67
113812	1	149	2	1	32	2	0	3	240	3	0	0	22.2	2	79	47	4	43	3	41	3	0.595	3	3	0	5	1	1.06	4	2	0	1	5	1.32	5	1	0	1	5	5.775	4	2	0.54	4	2	28.435	5	1	1.25
113813	1	153	1	1	20	4	0	4	180	1	0	0	29.4	3	88	36	2	52	4	42	3	0.735	4	2	1.73	5	1	0	1	5	0	1	5	0	1	5	0	1	5	0.225	1	5	0	1	5	4.11	1	5	0
113815	2	161	1	3	71	1	0	1	30	1	0	1	25.2	3	100.2	34	1	42	3	36	2	0.23	3	3	1.33	5	1	0.97	4	2	0	1	5	0	1	5	0	1	5	3.11	2	4	0.235	3	3	6.675	2	4	1.645
113819	1	164	1	3	60	4	0	3	480	1	1	1	28.2	3	99	38	2	52	4	26	1	0	1	5	2.19	5	1	3.415	5	1	6.215	5	1	1.45	5	1	0	1	5	0.37	1	5	0.145	2	4	4.385	1	5	0.125
113820	2	163	2	1	35	3	1	3	360	3	0	0	39.1	4	117.4	42	3	36	1	46	4	0	1	5	0.06	5	1	0.39	2	4	0.5	4	2	0	1	5	0	1	5	5.66	4	2	1.445	5	1	28.54	5	1	1.585
113822	3	156	2	2	51	2	0	2	180	1	0	0	24.1	2	86.8	43	4	51	4	27	1	1.575	5	1	1.75	4	2	2.395	5	1	0.82	4	2	2.49	5	1	0	1	5	5.675	4	2	0	1	5	8.875	2	4	0.14
113824	2	166	1	1	36	2	0	4	180	1	0	1	28.6	3	99.2	55	4	51	4	41	3	2.58	5	1	4.285	4	2	5.63	5	1	0.25	4	2	0.135	4	2	0.01	3	3	4.885	3	3	0.685	4	2	17.425	4	2	0.195
113825	2	167	2	3	66	3	0	3	360	3	0	1	26.7	3	96.9	39	2	45	4	37	2	0.23	3	3	0	5	1	0.58	2	4	0	1	5	2.575	5	1	0	1	5	5.105	3	3	0	1	5	15.58	4	2	2.04
113827	1	167	1	4	80	3	0	3	180	1	0	1	21.4	2	83.7	33	1	39	2	39	3	0	1	5	0.22	5	1	0.515	2	4	0.035	3	3	0	1	5	0	1	5	9.605	5	1	0	1	5	7.68	2	4	1.825
113828	2	161	2	2	42	1	0	3	240	1	0	0	31.4	4	93.9	30	1	44	3	36	2	0	1	5	0.91	5	1	1.525	4	2	0	1	5	0	1	5	0	1	5	0	1	5	0	1	5	9.5	2	4	0
113830	1	156	2	1	31	2	0	3	480	1	0	1	34.7	4	113.2	46	4	32	1	46	4	0.415	3	3	0	5	1	1.79	5	1	0	1	5	0	1	5	2.11	5	1	6.455	4	2	1.27	5	1	36.58	5	1	1.16
113831	1	161	1	4	80	3	1	3	480	1	1	1	28	3	105.6	40	3	38	2	44	4	2.205	5	1	0	4	2	0.385	2	4	0	1	5	0	1	5	0.185	4	2	5.94	4	2	0.205	3	3	9.1	2	4	1.21
113834	1	159	1	2	42	2	0	2	540	1	0	0	24.6	2	91.2	42	3	50	4	38	2	0.96	4	2	1.595	5	1	0.43	2	4	1.53	5	1	0	1	5	0	1	5	5.11	3	3	0.17	2	4	6.325	2	4	1.12
113838	2	154	1	2	59	2	0	3	360	1	0	0	17	1	79.8	38	2	46	4	30	1	1.305	4	2	2.085	5	1	1.945	5	1	0.5	4	2	0	1	5	0	1	5	5.46	3	3	0.26	3	3	1.98	1	5	0.545
113839	2	151	1	2	42	3	0	4	180	3	1	1	28.6	3	95.9	39	2	53	4	33	1	0	1	5	0.415	5	1	0.56	2	4	2.575	5	1	3.375	5	1	0	1	5	3.085	2	4	0	1	5	4.73	1	5	1.08
113841	1	150	1	2	57	3	0	3	480	1	1	1	33.1	4	120.3	37	2	41	3	37	2	0.77	4	2	3.93	5	1	0.46	2	4	0.045	3	3	0	1	5	0	1	5	3.56	2	4	0.66	4	2	13.445	3	3	2.49
113843	2	167	2	4	80	3	0	2	480	1	0	1	25.7	3	103.7	39	2	45	4	31	1	0.83	4	2	0.4	5	1	1.225	4	2	2.34	5	1	0	1	5	0	1	5	4.885	3	3	0	1	5	21.555	4	2	2.36
113844	1	170	2	2	41	2	0	3	120	1	0	0	36.9	4	100.2	37	2	41	3	39	3	0	1	5	0	5	1	0.84	3	3	0	1	5	0.04	4	2	0	1	5	8.375	5	1	0.135	2	4	8.275	2	4	1.895
113847	2	155	2	2	51	1	0	2	10	1	0	1	28.5	3	90.3	44	4	36	1	36	2	0.745	4	2	3.545	5	1	2.36	5	1	0.9	4	2	0	1	5	0.35	4	2	6.275	4	2	1.05	5	1	10.01	3	3	6.775
113851	1	172	1	3	67	4	0	3	480	1	0	1	37.5	4	131.8	34	1	36	1	38	2	0	1	5	0.095	5	1	1.84	5	1	0	1	5	0	1	5	0	1	5	5.14	3	3	2.435	5	1	5.96	2	4	1.83
113852	1	161	2	3	78	1	1	3	300	1	0	1	27.9	3	92.4	32	1	38	2	42	3	0	1	5	0	5	1	0.415	2	4	0	1	5	0	1	5	0.005	3	3	3.87	2	4	0.375	3	3	1.525	1	5	0.25
113854	2	169	2	3	70	2	1	3	120	1	0	1	36.2	4	98.4	45	4	45	4	33	1	1.14	4	2	0.775	5	1	1.11	4	2	0.85	4	2	0.33	4	2	2.17	5	1	3.05	2	4	0.3	3	3	6.97	2	4	0.19
113856	2	153	2	3	63	3	1	3	480	1	1	1	49.1	4	142.4	42	3	42	3	36	2	0	1	5	1.135	5	1	0.86	3	3	1.09	5	1	0.375	4	2	0.02	4	2	6.285	4	2	0	1	5	9.93	3	3	2.25
113857	1	172	2	2	49	2	0	3	300	2	1	0	24.6	2	90.5	34	1	38	2	38	2	0.14	2	4	0.355	5	1	0.185	1	5	0.905	4	2	0	1	5	0	1	5	5.72	4	2	0	1	5	17.965	4	2	0.045
113860	2	151	2	2	51	2	0	3	480	1	1	1	28.9	3	99.7	31	1	41	3	39	3	0.495	3	3	2.045	5	1	0.125	1	5	0	1	5	0	1	5	0	1	5	3.39	2	4	0.105	2	4	7.83	2	4	1.045
113863	2	155	2	3	66	4	0	4	300	3	0	1	29.8	3	101.4	36	2	44	3	34	1	0.95	4	2	1.755	5	1	1.68	5	1	0	1	5	0	1	5	0.02	4	2	1.54	1	5	0	1	5	6.275	2	4	0.79
113866	2	166	2	2	58	3	0	2	720	1	0	1	21.5	2	83.1	41	3	39	2	47	4	0	1	5	0.25	5	1	0.395	2	4	0.155	3	3	0	1	5	0	1	5	5.67	4	2	0.245	3	3	29.05	5	1	1.01
113868	2	172	2	1	37	3	1	3	600	1	1	1	50.7	4	144	36	2	28	1	40	3	0	1	5	0.715	5	1	2.05	5	1	0	1	5	0	1	5	0.38	4	2	6.61	4	2	0.95	5	1	12.21	3	3	1.525
113870	1	164	1	3	69	2	0	4	120	1	1	1	23.3	2	91.7	43	4	51	4	37	2	1.86	5	1	1.365	4	2	0.595	3	3	1.875	5	1	0	1	5	0	1	5	4.205	3	3	0.355	3	3	0.37	1	5	0.25
113871	1	160	1	3	71	4	0	4	20	1	0	0	29.8	3	100.1	48	4	48	4	38	2	1.625	5	1	1.765	4	2	0	1	5	2.25	5	1	7.07	5	1	0.095	4	2	1.99	1	5	0.315	3	3	17.39	4	2	1.08
113872	1	163	1	3	62	4	0	3	60	1	0	1	25.6	3	91.8	42	3	36	1	42	3	1.31	4	2	2.095	5	1	1.225	4	2	0	1	5	0	1	5	0.68	5	1	2.99	2	4	0.905	5	1	12.02	3	3	1.855
113874	2	150	1	2	43	2	0	2	420	1	0	0	32	4	114.8	44	4	40	2	42	3	0	1	5	0.045	5	1	1.07	4	2	0	1	5	3.965	5	1	0.01	3	3	9.715	5	1	0.195	3	3	12.065	3	3	2.425
113888	2	158	1	3	73	3	0	4	360	1	0	0	25.1	3	91.4	36	2	44	3	36	2	0.2	3	3	0.27	5	1	0.455	2	4	0.5	4	2	0	1	5	0	1	5	5.97	4	2	0	1	5	6.75	2	4	1.88
113889	2	157	1	3	60	3	0	3	480	3	0	0	34.3	4	121.1	39	2	41	3	35	2	2.195	5	1	0	4	2	0.395	2	4	0	1	5	3.19	5	1	0	1	5	6.835	4	2	0	1	5	75.305	5	1	2.29
113891	2	156	2	2	40	2	0	3	540	1	0	0	26.9	3	89	39	2	45	4	31	1	0.775	4	2	0	5	1	0.39	2	4	0.515	4	2	0.465	4	2	0.01	3	3	1.45	1	5	0.245	3	3	8.065	2	4	1.015
113893	1	154	1	3	64	1	0	3	120	1	0	1	26.4	3	94.3	37	2	35	1	43	4	0	1	5	0	5	1	1.505	4	2	0	1	5	0	1	5	0	1	5	16.085	5	1	0.08	2	4	34.04	5	1	0.715
113897	2	156	1	3	69	3	0	1	240	2	0	1	25.8	3	97.2	44	4	46	4	28	1	2.475	5	1	2.12	4	2	2.395	5	1	1.025	4	2	2.595	5	1	0.66	5	1	5.01	3	3	0	1	5	9.585	2	4	4.005
113903	1	164	2	3	65	3	0	2	180	1	0	0	23.3	2	80.4	42	3	44	3	38	2	0.69	4	2	0.69	5	1	1.05	4	2	0.075	3	3	0	1	5	0.025	4	2	3.055	2	4	0.66	4	2	3.64	1	5	1.42
113906	2	163	1	1	33	3	0	2	180	3	0	0	25.3	3	91.9	36	2	36	1	40	3	0	1	5	0.415	5	1	2.13	5	1	0	1	5	0	1	5	0.06	4	2	7.595	4	2	0	1	5	13.045	3	3	6.655
113907	1	158	2	2	49	2	0	3	180	1	0	1	25.6	3	98.5	48	4	40	2	38	2	3.47	5	1	2.02	4	2	2.94	5	1	5.295	5	1	0	1	5	0.32	4	2	6.3	4	2	0.655	4	2	15.125	4	2	4.29
113910	2	170	1	1	38	4	0	3	180	3	0	0	27.1	3	98.2	33	1	35	1	37	2	0	1	5	0.62	5	1	2.51	5	1	0	1	5	0	1	5	0	1	5	3.735	2	4	0.845	5	1	9.935	3	3	1.18
113911	2	158	2	3	70	1	1	3	480	1	0	0	27.9	3	94.5	46	4	42	3	42	3	1.225	4	2	0.37	5	1	0.835	3	3	1	4	2	0	1	5	0.015	3	3	3.04	2	4	0.795	5	1	16.82	4	2	1.115
113913	2	169	2	3	63	2	0	3	360	1	0	0	23.9	2	81.5	41	3	47	4	33	1	1.95	5	1	1.365	4	2	5.145	5	1	0	1	5	0.295	4	2	0	1	5	4.24	3	3	0.51	4	2	0.935	1	5	0.54
113915	2	165	2	1	36	4	0	2	180	1	1	0	42.9	4	127.1	35	1	43	3	45	4	0	1	5	1.115	5	1	0.52	2	4	0	1	5	0	1	5	0	1	5	8.835	5	1	0	1	5	1.185	1	5	1.71
113917	3	156	1	1	31	2	1	3	240	1	0	0	28.4	3	97.9	38	2	36	1	44	4	0	1	5	0	5	1	1	4	2	0	1	5	0	1	5	0	1	5	6.25	4	2	0.545	4	2	18.895	4	2	0.97
113921	1	162	2	2	55	2	0	3	300	1	0	1	28.2	3	90	35	1	35	1	35	2	0	1	5	1.66	5	1	1.645	5	1	0.155	3	3	0	1	5	0	1	5	9.12	5	1	1.17	5	1	4.675	1	5	2.46
113922	2	164	1	2	58	1	0	3	180	3	0	0	29.9	3	110.9	48	4	38	2	38	2	0	1	5	1.855	5	1	1.56	5	1	0.39	4	2	2.07	5	1	1.385	5	1	8.96	5	1	0.26	3	3	18.68	4	2	0.04
113928	3	156	2	1	34	2	0	3	360	1	0	0	22.4	2	79.9	34	1	40	2	44	4	0	1	5	0	5	1	0.45	2	4	0	1	5	0	1	5	0	1	5	7.9	5	1	0	1	5	7.415	2	4	0.585
113930	2	163	2	1	20	4	0	4	420	1	0	0	26.7	3	87.4	30	1	36	1	38	2	0.355	3	3	0.15	5	1	0.18	1	5	0	1	5	0	1	5	0.76	5	1	4.135	2	4	0	1	5	3.235	1	5	1.205
113936	1	149	1	4	80	3	0	3	300	1	0	1	31.7	4	126.3	37	2	39	2	45	4	0	1	5	0.005	5	1	0.825	3	3	0	1	5	0	1	5	0.01	3	3	3.97	2	4	0.585	4	2	8.78	2	4	0.83
113941	2	166	2	3	66	3	1	3	480	1	1	1	61.6	4	163.6	49	4	47	4	39	3	0.795	4	2	1.1	5	1	0.845	3	3	0.23	3	3	3.115	5	1	0	1	5	5.165	3	3	0.715	4	2	36.07	5	1	0.405
113943	2	168	1	3	62	3	0	4	300	1	0	0	26.6	3	91.8	45	4	45	4	43	4	1.47	4	2	1.045	5	1	0.45	2	4	0.575	4	2	0	1	5	0.31	4	2	4.675	3	3	0	1	5	22.57	4	2	0.805
113944	2	150	1	2	57	3	0	3	480	1	0	1	31.1	4	116.1	36	2	38	2	42	3	0.29	3	3	0	5	1	0.435	2	4	0	1	5	0	1	5	0	1	5	7.325	4	2	0	1	5	66.475	5	1	2.59
113946	2	162	2	1	22	2	0	2	600	1	0	1	29.1	3	94	35	1	33	1	47	4	0	1	5	0.015	5	1	0.15	1	5	0	1	5	0	1	5	0.045	4	2	4.5	3	3	0.035	2	4	20.615	4	2	0.95
113951	1	161	2	1	36	4	0	3	480	1	0	0	43.7	4	112.7	44	4	40	2	38	2	0.25	3	3	0	5	1	0.355	2	4	0.585	4	2	1.09	4	2	0.035	4	2	5.185	3	3	0.36	3	3	20.325	4	2	2.465
113967	2	151	1	1	36	3	0	2	60	1	0	1	20.7	2	82.4	40	3	46	4	44	4	0	1	5	0	5	1	0	1	5	2.975	5	1	0	1	5	0	1	5	5.645	4	2	0.085	2	4	7.075	2	4	0
113968	2	152	2	3	77	3	0	3	360	2	0	1	23.4	2	94.2	36	2	48	4	36	2	0.885	4	2	0.205	5	1	0.175	1	5	0.315	4	2	0	1	5	0	1	5	1.47	1	5	0	1	5	14.405	3	3	0.61
113971	1	165	1	3	71	3	0	2	360	1	0	1	27.8	3	105.5	47	4	45	4	31	1	2.535	5	1	1.52	4	2	1.525	4	2	2.785	5	1	1.38	5	1	0.695	5	1	4.59	3	3	0.65	4	2	3.59	1	5	1.045
113973	1	172	2	3	62	4	0	3	240	1	0	1	30.6	4	96.1	45	4	41	3	43	4	1.045	4	2	1.145	5	1	0.165	1	5	2.465	5	1	0	1	5	0	1	5	7.37	4	2	0.61	4	2	24.975	5	1	1.035
113976	2	170	1	1	21	4	0	3	300	1	0	0	38.7	4	130	36	2	50	4	44	4	0.55	3	3	1.04	5	1	0.135	1	5	0	1	5	0	1	5	0	1	5	0.38	1	5	0.14	2	4	1.57	1	5	0.045
113978	1	163	2	3	77	3	0	3	180	1	0	1	25.5	3	97.5	45	4	37	2	49	4	0	1	5	0.115	5	1	0.29	2	4	1	4	2	0	1	5	0.065	4	2	4.615	3	3	0.43	4	2	36.6	5	1	0.13
113979	1	152	2	1	27	1	0	3	120	1	0	0	21.4	2	73.9	42	3	44	3	38	2	0	1	5	0.84	5	1	0.33	2	4	0.51	4	2	1.315	5	1	0.005	3	3	5.505	3	3	0.48	4	2	3.34	1	5	0.66
113980	2	165	2	2	43	1	0	3	180	1	1	1	25.3	3	83.7	48	4	42	3	36	2	2.065	5	1	1.14	4	2	1.315	4	2	0.225	3	3	6.4	5	1	0.025	4	2	9.19	5	1	0.285	3	3	10.465	3	3	2.465
113983	2	172	2	3	66	3	0	2	120	1	0	0	27.3	3	100.6	49	4	37	2	45	4	1.065	4	2	0.67	5	1	0.925	3	3	0.76	4	2	0	1	5	1.825	5	1	8.515	5	1	0.615	4	2	16.51	4	2	1.2
113984	2	152	1	2	44	1	0	3	240	1	0	0	38.3	4	112	43	4	43	3	37	2	0.51	3	3	0.475	5	1	0.275	1	5	1.45	5	1	0.96	4	2	0.37	4	2	5.505	3	3	0.22	3	3	7.89	2	4	0.975
113992	1	159	1	1	35	3	0	1	180	1	0	1	43.8	4	134.4	42	3	40	2	46	4	0	1	5	0.42	5	1	0.03	1	5	0	1	5	1.86	5	1	0	1	5	4.3	3	3	0.405	4	2	29.98	5	1	0.345
113994	3	156	1	2	43	2	0	1	300	1	0	0	30	4	98.5	41	3	33	1	37	2	4.145	5	1	0.295	4	2	0.345	2	4	0	1	5	1.785	5	1	0.99	5	1	4.62	3	3	2.195	5	1	12.57	3	3	1.505
113998	2	149	2	2	53	3	0	2	480	1	0	0	27.6	3	98.3	41	3	49	4	29	1	4.05	5	1	0.385	4	2	5.25	5	1	0.09	3	3	0.23	4	2	0	1	5	1.45	1	5	0.68	4	2	5.73	2	4	0.275
114005	2	149	1	2	41	2	0	2	300	1	0	0	27.3	3	93	38	2	32	1	42	3	0	1	5	0	5	1	0	1	5	0	1	5	3.635	5	1	0.9	5	1	5.24	3	3	0.26	3	3	16.635	4	2	1.735
114015	1	149	1	3	62	3	0	2	300	3	0	1	29	3	105	35	1	47	4	39	3	0	1	5	0.035	5	1	1.62	5	1	0	1	5	0	1	5	0	1	5	3.775	2	4	0	1	5	8.745	2	4	0.525
114021	1	157	1	3	63	3	0	3	240	3	0	1	26.9	3	97.4	35	1	39	2	47	4	0	1	5	0	5	1	0.28	1	5	0	1	5	0	1	5	0	1	5	4.615	3	3	0	1	5	55.895	5	1	1.185
114023	2	157	1	3	63	3	0	3	300	1	0	0	30.4	4	113.2	39	2	35	1	45	4	0	1	5	1.165	5	1	1.275	4	2	0	1	5	0	1	5	0.02	4	2	4.595	3	3	0.795	5	1	9.665	2	4	0.85
114027	2	172	1	2	57	4	0	3	300	3	0	1	31	4	111.8	32	1	36	1	36	2	0	1	5	3.78	5	1	0.48	2	4	0.445	4	2	0	1	5	0	1	5	4.725	3	3	0	1	5	25.805	5	1	1.03
114030	2	156	2	1	28	4	0	3	240	3	0	0	25.9	3	78.1	41	3	33	1	43	4	0	1	5	0.795	5	1	1.355	4	2	0.025	3	3	0	1	5	0.025	4	2	10.505	5	1	0.61	4	2	13.41	3	3	3.42
114031	2	172	1	4	80	3	0	3	480	1	1	1	25.8	3	108.5	49	4	45	4	39	3	2.37	5	1	3.015	4	2	2.15	5	1	1.86	5	1	0	1	5	2.53	5	1	5.065	3	3	0.22	3	3	14.41	3	3	1.925
114032	2	161	2	3	65	3	0	3	360	1	0	0	31.3	4	100.2	47	4	55	4	31	1	1.415	4	2	1.625	5	1	1.345	4	2	2.245	5	1	2.575	5	1	0.25	4	2	0.965	1	5	0.145	2	4	2.7	1	5	0.845
114034	1	155	2	2	45	3	0	3	420	1	0	0	45.4	4	115.7	37	2	41	3	31	1	1.415	4	2	1.835	5	1	0.665	3	3	5.37	5	1	0	1	5	0	1	5	2.27	1	5	0.715	4	2	18.88	4	2	1.475
114035	2	163	1	1	34	3	0	2	120	1	0	0	31.1	4	105	39	2	41	3	37	2	0.2	3	3	0	5	1	0.405	2	4	0	1	5	1.83	5	1	0	1	5	9.675	5	1	0.67	4	2	5.245	1	5	1.765
114036	2	163	2	2	56	4	0	3	180	1	1	1	38.4	4	131.2	53	4	47	4	41	3	0.745	4	2	0.63	5	1	1.725	5	1	0.165	3	3	0.8	4	2	0.265	4	2	5.23	3	3	0.915	5	1	13.875	3	3	0.42
114038	1	169	2	3	70	2	1	2	600	1	1	0	28.7	3	108.4	49	4	43	3	49	4	1.91	5	1	0.685	4	2	0.265	1	5	0.315	4	2	0	1	5	0.465	5	1	2.8	2	4	0.525	4	2	18.755	4	2	0.63
114040	2	163	2	2	59	4	1	3	600	1	0	1	40.1	4	119.5	43	4	37	2	41	3	0.415	3	3	0.68	5	1	0.9	3	3	0.84	4	2	0	1	5	0.11	4	2	4.29	3	3	0.47	4	2	23.04	4	2	1.965
114045	2	154	1	3	70	3	0	2	360	1	0	0	36.8	4	139.5	42	3	46	4	36	2	4.58	5	1	0.205	4	2	1.16	4	2	0.7	4	2	0	1	5	0	1	5	3.01	2	4	1.155	5	1	8.11	2	4	0.825
114046	2	159	1	2	40	3	0	3	180	1	0	0	25.2	3	95.6	52	4	46	4	38	2	0.56	3	3	0.625	5	1	1.895	5	1	2.29	5	1	0.84	4	2	1.8	5	1	3.695	2	4	0.245	3	3	26.02	5	1	2.245
114048	1	156	2	1	30	3	0	4	360	1	0	0	30	4	91.7	43	4	39	2	41	3	1.52	5	1	0.325	4	2	0.28	1	5	2.52	5	1	0	1	5	0	1	5	14.195	5	1	0.23	3	3	34.62	5	1	3.765
114049	1	160	2	3	66	3	1	2	960	1	1	1	39.9	4	126.5	43	4	43	3	37	2	0.245	3	3	0.58	5	1	0.37	2	4	0.18	3	3	2.645	5	1	0.005	3	3	4.83	3	3	0.045	2	4	20.605	4	2	2.375
114052	2	152	1	3	73	3	0	4	240	1	0	1	26.7	3	101	51	4	51	4	41	3	4.59	5	1	1.39	4	2	1.585	5	1	3.88	5	1	0	1	5	0.71	5	1	4.64	3	3	0.1	2	4	6.3	2	4	0.435
114054	2	170	1	3	77	4	0	2	720	1	1	0	32.1	4	108.3	33	1	41	3	37	2	1.805	5	1	1.94	4	2	0.305	2	4	0	1	5	0	1	5	0	1	5	4.875	3	3	0	1	5	11.98	3	3	1.285
114057	2	160	2	1	25	2	0	4	30	1	0	0	27.5	3	93.2	46	4	46	4	40	3	0.9	4	2	0.425	5	1	0.645	3	3	0	1	5	3.75	5	1	0	1	5	7.5	4	2	0.195	3	3	23.35	4	2	0.3
114068	1	150	2	1	32	3	0	3	300	3	0	1	24.4	2	88.7	42	3	36	1	44	4	0	1	5	0	5	1	0.705	3	3	0	1	5	0.365	4	2	0	1	5	8.41	5	1	0.585	4	2	32.65	5	1	2.105
114069	2	170	2	1	27	4	0	1	180	3	0	0	40.4	4	120.5	35	1	33	1	47	4	0	1	5	0	5	1	0.245	1	5	0	1	5	0	1	5	1.74	5	1	3.475	2	4	0.17	2	4	19.655	4	2	0.505
114071	1	156	2	3	63	4	0	2	240	1	0	1	33.8	4	103	33	1	31	1	45	4	0	1	5	0	5	1	0.02	1	5	0	1	5	0	1	5	0.495	5	1	2.535	1	5	1.64	5	1	5.68	2	4	0.41
114075	1	157	2	1	24	3	0	2	600	1	0	0	18.7	2	67.2	40	3	34	1	46	4	1.295	4	2	0.85	5	1	0.26	1	5	0	1	5	0	1	5	0	1	5	8.5	5	1	0.83	5	1	16.225	4	2	2.46
114078	1	154	2	1	32	2	0	3	120	1	0	0	24	2	77.5	45	4	41	3	47	4	0	1	5	1.19	5	1	0.36	2	4	1.225	5	1	0	1	5	1.64	5	1	3.985	2	4	0.785	5	1	5.825	2	4	0.03
114081	2	158	1	2	48	3	0	3	480	1	0	1	37.6	4	119.2	44	4	28	1	48	4	0.39	3	3	0	5	1	0.65	3	3	0	1	5	0	1	5	0.99	5	1	9.59	5	1	1.125	5	1	55.075	5	1	2.485
114083	2	158	1	3	76	3	0	1	180	1	0	0	25.7	3	102.3	51	4	45	4	39	3	3.49	5	1	0.89	4	2	1.84	5	1	0.025	3	3	0.8	4	2	1.415	5	1	1.47	1	5	1.185	5	1	15.54	4	2	1.96
114084	1	149	2	2	55	3	0	4	180	1	0	0	27.2	3	91.7	45	4	55	4	31	1	0.995	4	2	0	5	1	1.395	4	2	2.035	5	1	0.31	4	2	0	1	5	6.655	4	2	0	1	5	2.065	1	5	1.275
114087	1	159	1	2	44	2	0	3	600	1	0	1	32.1	4	107.6	51	4	41	3	39	3	0.505	3	3	0.42	5	1	1.285	4	2	0.805	4	2	1.985	5	1	0.935	5	1	8.18	5	1	0.13	2	4	29.635	5	1	1.53
114090	2	158	2	2	56	3	0	2	180	1	0	1	28.9	3	96.2	45	4	45	4	41	3	0.225	3	3	0.53	5	1	2.135	5	1	0.04	3	3	0	1	5	0.31	4	2	3.1	2	4	0.64	4	2	6.915	2	4	4.355
114092	2	165	1	1	39	3	0	3	720	3	0	1	30.9	4	102.5	37	2	49	4	35	2	0	1	5	0	5	1	1.335	4	2	0	1	5	1.995	5	1	0	1	5	5.08	3	3	0	1	5	2.74	1	5	1.015
114093	1	164	2	2	44	4	0	3	240	1	0	1	26.6	3	98.9	37	2	39	2	39	3	0.255	3	3	0.42	5	1	1.055	4	2	0	1	5	0	1	5	0.385	4	2	3.86	2	4	0.1	2	4	14.71	3	3	1.135
114095	1	155	2	2	42	1	1	3	120	1	0	0	43.5	4	127.2	35	1	41	3	41	3	0.655	3	3	2.305	5	1	0.365	2	4	0	1	5	0	1	5	0.04	4	2	3.43	2	4	0	1	5	8.985	2	4	1.065
114096	2	161	1	3	78	3	1	4	240	1	0	1	26.6	3	101.5	36	2	44	3	32	1	4.01	5	1	4.22	4	2	1.38	4	2	0.09	3	3	0	1	5	0	1	5	7.08	4	2	0	1	5	7.39	2	4	4.675
114101	1	163	1	2	46	2	0	3	90	3	0	1	27.9	3	94.8	43	4	45	4	31	1	1.365	4	2	0.25	5	1	1.445	4	2	0.065	3	3	1.285	5	1	0	1	5	7.54	4	2	0.625	4	2	7.495	2	4	0.585
114104	1	158	1	4	80	3	0	3	240	1	0	0	30	4	116.6	40	3	44	3	38	2	2.085	5	1	0	4	2	0.025	1	5	2.06	5	1	0	1	5	0	1	5	4.86	3	3	0	1	5	35.625	5	1	2.745
114105	2	157	2	3	69	4	0	3	300	1	1	1	40.4	4	120.6	36	2	38	2	38	2	0.2	3	3	1.325	5	1	0.05	1	5	0.25	4	2	0	1	5	0.495	5	1	2.555	1	5	0.26	3	3	6.395	2	4	0.055
114106	2	156	2	3	75	3	0	3	360	1	1	1	34.4	4	113.2	33	1	49	4	39	3	0.195	3	3	0	5	1	0.36	2	4	0	1	5	0	1	5	0	1	5	1.415	1	5	0	1	5	4.17	1	5	0.33
114108	1	169	2	3	63	3	1	2	90	1	0	0	18.8	2	71.5	47	4	51	4	35	2	0	1	5	4.045	5	1	4.615	5	1	8.19	5	1	4.475	5	1	0.475	5	1	0	1	5	0.34	3	3	0.645	1	5	5.695
114110	2	160	1	1	26	1	0	2	480	3	0	0	23.7	2	90.7	31	1	35	1	41	3	0	1	5	0	5	1	0.4	2	4	0	1	5	0	1	5	0	1	5	6.875	4	2	0.095	2	4	12.79	3	3	0.455
114117	2	165	2	2	54	3	0	3	240	1	0	0	24.6	2	83.2	30	1	44	3	30	1	0.245	3	3	0.69	5	1	0.665	3	3	0.005	3	3	0	1	5	0	1	5	2.735	2	4	0	1	5	2.975	1	5	2.19
114122	2	171	1	1	33	4	0	4	360	1	0	1	33.2	4	108.9	35	1	31	1	45	4	0	1	5	0	5	1	0.35	2	4	0	1	5	0	1	5	0.62	5	1	10.15	5	1	0	1	5	12.295	3	3	2.9
114123	1	153	1	3	63	4	0	3	540	1	1	1	27.9	3	102.9	46	4	46	4	36	2	5.715	5	1	2.385	4	2	0	1	5	1.83	5	1	2.315	5	1	0.41	4	2	2.32	1	5	0.825	5	1	7.25	2	4	1.025
114124	2	169	2	1	36	3	0	2	480	1	0	0	31.8	4	109.8	49	4	41	3	39	3	0	1	5	0.045	5	1	1.785	5	1	1.67	5	1	1.01	4	2	0.9	5	1	5.285	3	3	0.505	4	2	22.52	4	2	1.195
114125	1	157	2	3	68	3	1	3	240	3	0	0	34.3	4	108.3	39	2	47	4	39	3	0.275	3	3	0.025	5	1	0.765	3	3	0.13	3	3	0	1	5	0	1	5	2.58	1	5	0.76	4	2	9.2	2	4	0.23
114128	2	159	1	3	74	3	0	3	900	3	1	1	29.6	3	116.3	36	2	36	1	36	2	7.53	5	1	0	4	2	1.435	4	2	0	1	5	0	1	5	0	1	5	2.32	1	5	1.65	5	1	30.545	5	1	2.375
114130	2	161	2	3	63	2	0	2	180	1	0	1	20.9	2	77.7	47	4	53	4	33	1	1.32	4	2	2.87	5	1	0.795	3	3	2.065	5	1	3.035	5	1	0	1	5	1.77	1	5	0.62	4	2	12.16	3	3	0.715
114133	2	163	1	2	57	3	0	2	180	1	0	1	25.5	3	93.2	41	3	27	1	45	4	0.02	2	4	0	5	1	1.22	4	2	0	1	5	0	1	5	0.72	5	1	13.075	5	1	0.5	4	2	47.58	5	1	1.375
114135	1	156	2	1	21	4	0	3	300	3	0	0	23.5	2	76.2	44	4	34	1	44	4	0	1	5	0.55	5	1	1.135	4	2	0.915	4	2	0	1	5	0.035	4	2	9.47	5	1	0.245	3	3	27.97	5	1	1.775
114136	2	169	1	1	30	2	0	3	600	1	0	0	29.7	3	105.1	54	4	38	2	38	2	0.84	4	2	0.42	5	1	1.75	5	1	0.32	4	2	1.285	5	1	0.465	5	1	13.39	5	1	1.465	5	1	26.68	5	1	1.15
114141	2	164	1	3	60	2	1	1	720	1	0	1	24	2	90.2	52	4	48	4	34	1	7.52	5	1	0.95	4	2	4.015	5	1	3.14	5	1	5.265	5	1	0.315	4	2	5.475	3	3	0.495	4	2	10.44	3	3	0.275
114147	1	150	2	2	56	3	0	1	120	1	0	0	27.3	3	90.5	42	3	48	4	34	1	2.145	5	1	0.695	4	2	0.45	2	4	0.66	4	2	0.53	4	2	0	1	5	2.305	1	5	0.645	4	2	13.23	3	3	1.315
114148	1	149	2	3	78	3	0	2	240	1	0	1	35.5	4	113.7	42	3	42	3	32	1	2.405	5	1	2.04	4	2	3.365	5	1	1.295	5	1	0	1	5	0.9	5	1	1.98	1	5	0.255	3	3	12.075	3	3	1.575
114161	2	149	1	3	62	3	0	3	180	1	0	0	37.5	4	126.2	36	2	32	1	44	4	0.24	3	3	0.24	5	1	0.06	1	5	0	1	5	0	1	5	0.015	3	3	3.205	2	4	1.54	5	1	18.63	4	2	2.1
114162	1	152	1	3	68	4	0	3	480	1	1	1	33.9	4	113.1	38	2	30	1	44	4	0.785	4	2	0.44	5	1	0.145	1	5	0	1	5	0	1	5	0.525	5	1	4.94	3	3	0.38	3	3	24.36	5	1	0.08
114163	2	168	2	3	64	3	0	3	960	1	0	0	27	3	100.3	36	2	48	4	34	1	2	5	1	0.755	4	2	0.245	1	5	1.5	5	1	0	1	5	0.015	3	3	2.555	1	5	0	1	5	3.795	1	5	1.49
114165	1	149	1	2	50	3	0	4	180	3	0	1	27	3	100.9	40	3	44	3	38	2	0	1	5	0	5	1	2.035	5	1	0.45	4	2	0	1	5	0	1	5	2.045	1	5	0.245	3	3	37.845	5	1	0.29
114168	2	152	1	1	25	3	0	2	360	3	0	0	27.7	3	105.4	36	2	44	3	32	1	0.295	3	3	0.065	5	1	1.335	4	2	0	1	5	0.455	4	2	0	1	5	2.23	1	5	0.12	2	4	15.075	4	2	2.69
114169	2	157	1	3	71	4	0	3	300	1	1	1	23.7	2	78	42	3	52	4	32	1	0.18	3	3	0.28	5	1	0.45	2	4	5.93	5	1	3.2	5	1	0	1	5	1.9	1	5	0.21	3	3	8.245	2	4	0.8
114173	1	151	1	2	55	3	0	2	360	3	0	1	27.2	3	101.3	33	1	41	3	37	2	0	1	5	0.42	5	1	2.46	5	1	0	1	5	0	1	5	0	1	5	2.4	1	5	0	1	5	23.725	5	1	0.17
114178	1	171	1	2	51	4	0	2	300	3	0	0	29.1	3	102.2	42	3	36	1	54	4	0	1	5	0	5	1	0.275	1	5	0	1	5	0	1	5	0.495	5	1	5.15	3	3	0.04	2	4	30.255	5	1	0.335
114179	1	152	1	3	69	4	0	3	600	1	1	1	37.4	4	132	36	2	38	2	38	2	0.34	3	3	0	5	1	1.205	4	2	0	1	5	0	1	5	0.25	4	2	4.29	3	3	0	1	5	12.345	3	3	0.595
114182	1	171	2	3	67	4	0	3	480	1	0	1	40.3	4	123.4	41	3	33	1	45	4	0.505	3	3	0	5	1	0.645	3	3	0	1	5	0	1	5	0.085	4	2	4.66	3	3	2.14	5	1	19.425	4	2	1.18
114183	2	162	2	1	36	3	0	4	660	1	0	0	22.4	2	74.1	48	4	54	4	32	1	1.73	5	1	0.53	4	2	1.76	5	1	2.16	5	1	0.225	4	2	0.06	4	2	3.59	2	4	0	1	5	6.005	2	4	0.065
114184	1	152	2	3	79	3	0	3	180	1	1	1	29.1	3	98.2	46	4	54	4	36	2	0	1	5	0.025	5	1	1.21	4	2	1.415	5	1	3.195	5	1	0	1	5	5.68	4	2	0	1	5	7.685	2	4	0.045
114189	2	168	1	3	73	3	0	2	600	1	1	0	33	4	122.1	41	3	37	2	25	1	2.74	5	1	1.3	4	2	1.485	4	2	1.56	5	1	2.15	5	1	0.02	4	2	5.14	3	3	0.6	4	2	10.37	3	3	2.61
114194	1	171	1	2	42	2	0	3	300	3	0	0	23.1	2	92.3	45	4	37	2	43	4	0.975	4	2	0.87	5	1	0.015	1	5	1.915	5	1	0	1	5	0.025	4	2	6.125	4	2	0.235	3	3	51.11	5	1	0
114195	1	169	2	2	46	4	0	1	720	1	0	1	24.9	2	88.7	38	2	44	3	42	3	0	1	5	0	5	1	0.315	2	4	0.515	4	2	0	1	5	0	1	5	5.17	3	3	0	1	5	17.6	4	2	1.545
114197	1	159	2	2	58	2	1	3	120	1	0	1	29.5	3	98.6	41	3	37	2	51	4	0	1	5	0	5	1	0.355	2	4	0	1	5	0	1	5	1.05	5	1	3.565	2	4	1.025	5	1	9.36	2	4	0.355
114199	1	164	2	1	34	3	1	2	120	3	0	0	33	4	100.3	44	4	48	4	36	2	1.655	5	1	2.335	4	2	1.035	4	2	2.01	5	1	0	1	5	0	1	5	2.48	1	5	0.68	4	2	19.345	4	2	2
114203	1	151	1	3	61	4	0	2	420	3	0	1	21.9	2	88.3	38	2	34	1	44	4	0.645	3	3	0.415	5	1	0.425	2	4	0	1	5	0	1	5	0.69	5	1	1.675	1	5	1.035	5	1	10	3	3	0.415
114211	1	152	1	1	30	4	0	1	120	3	0	0	23.6	2	80.5	41	3	29	1	51	4	0	1	5	0	5	1	0.385	2	4	0	1	5	0	1	5	0.99	5	1	5.905	4	2	1.77	5	1	22.515	4	2	1
114213	2	158	1	3	79	3	0	2	780	1	1	1	31.4	4	116.5	39	2	43	3	29	1	2.62	5	1	0.97	4	2	2.29	5	1	8.28	5	1	0	1	5	0	1	5	3.76	2	4	1.085	5	1	6.035	2	4	2.515
114219	1	156	2	3	63	2	0	2	120	1	0	1	28.3	3	97.1	49	4	51	4	39	3	0.77	4	2	0.905	5	1	0.525	2	4	1.33	5	1	0.53	4	2	0.045	4	2	2.98	2	4	0.385	3	3	6.21	2	4	0.885
114220	2	167	1	1	22	4	0	3	120	3	0	0	22.2	2	71.6	40	3	40	2	50	4	0	1	5	0	5	1	0.495	2	4	0	1	5	0	1	5	0.025	4	2	3.84	2	4	0.145	2	4	23.385	4	2	0.67
114222	2	164	2	2	42	1	0	3	120	1	0	0	25	3	81.8	41	3	51	4	35	2	0	1	5	1.255	5	1	0.745	3	3	1.765	5	1	0.645	4	2	0	1	5	3.735	2	4	0	1	5	12.31	3	3	0.84
114228	2	162	1	1	22	3	0	3	720	1	0	0	32.5	4	106.2	39	2	39	2	37	2	0	1	5	0	5	1	1.59	5	1	0.81	4	2	0	1	5	0	1	5	11.885	5	1	0	1	5	29.33	5	1	4.48
114229	1	167	2	2	46	4	0	3	600	1	0	1	52.4	4	138.1	36	2	38	2	46	4	0	1	5	0	5	1	0.48	2	4	0	1	5	0	1	5	0	1	5	5.06	3	3	0.37	3	3	20.6	4	2	1.135
114231	2	153	2	2	57	2	0	2	420	1	0	0	26	3	84.9	42	3	54	4	28	1	1.105	4	2	0.975	5	1	0.93	3	3	3.025	5	1	5.425	5	1	0	1	5	4.875	3	3	0	1	5	3.92	1	5	1.115
114239	1	152	2	1	20	4	0	3	2	1	0	1	38.8	4	103	41	3	43	3	41	3	0	1	5	0	5	1	0.54	2	4	0.055	3	3	0.365	4	2	0.095	4	2	7.455	4	2	0	1	5	8.985	2	4	1.445
114240	1	167	2	3	76	3	0	3	300	1	0	1	31.3	4	111.5	28	1	38	2	32	1	0	1	5	0.95	5	1	0.46	2	4	0.58	4	2	0	1	5	0	1	5	4.725	3	3	0	1	5	7.125	2	4	3.58
114243	1	157	2	3	78	3	1	3	360	1	1	1	29.1	3	115.3	39	2	31	1	51	4	0	1	5	0.8	5	1	0.25	1	5	0	1	5	0	1	5	0	1	5	8.7	5	1	0.87	5	1	27.2	5	1	0.58
114244	2	161	1	1	24	1	0	4	480	1	0	0	32.1	4	106	46	4	44	3	32	1	2.02	5	1	0.51	4	2	3.105	5	1	0.895	4	2	0.34	4	2	0.05	4	2	6.41	4	2	0.47	4	2	5.09	1	5	1.77
114247	2	158	1	3	75	3	0	2	240	1	0	1	26.4	3	98.9	37	2	35	1	47	4	0	1	5	1.15	5	1	0.44	2	4	0	1	5	0	1	5	0.025	4	2	3.97	2	4	1.225	5	1	9.43	2	4	0.6
114251	1	153	1	3	60	2	0	4	60	1	0	0	28.8	3	91.5	35	1	31	1	41	3	0	1	5	0.675	5	1	1.115	4	2	0	1	5	0	1	5	1.415	5	1	7.235	4	2	0.145	2	4	13.31	3	3	1.64
114257	2	168	1	2	41	1	0	2	480	1	0	0	26.4	3	89.3	32	1	36	1	40	3	0	1	5	0.56	5	1	0.15	1	5	0.03	3	3	0	1	5	0	1	5	4.24	3	3	0.635	4	2	7.255	2	4	0.63
114260	1	168	1	2	41	4	0	2	240	3	0	1	20.3	2	76	33	1	27	1	43	4	0.145	2	4	0	5	1	0.07	1	5	0	1	5	0	1	5	0	1	5	8.005	5	1	1.04	5	1	19.06	4	2	0.57
114261	2	168	2	3	64	3	0	3	180	2	1	1	31.3	4	113.8	38	2	42	3	42	3	0.81	4	2	1.205	5	1	0.43	2	4	0	1	5	0	1	5	0	1	5	5.065	3	3	0.22	3	3	10.07	3	3	1.245
114269	1	161	2	3	75	2	0	2	90	1	0	1	32.6	4	97	46	4	34	1	38	2	0	1	5	0.42	5	1	1.48	4	2	2.89	5	1	0.22	4	2	1.085	5	1	5.6	3	3	1.24	5	1	25.155	5	1	0.87
114272	1	168	2	1	27	4	0	3	120	3	0	0	20.5	2	68.9	36	2	42	3	38	2	0.205	3	3	0	5	1	0.27	1	5	0.49	4	2	0	1	5	0	1	5	3.715	2	4	0.72	4	2	5.58	2	4	0.65
114273	2	161	1	2	52	1	0	3	30	1	0	1	27.1	3	93.7	45	4	51	4	31	1	1.08	4	2	0.07	5	1	0.8	3	3	1.195	5	1	1.315	5	1	0	1	5	8.92	5	1	0.1	2	4	4.5	1	5	0.755
114274	2	171	2	2	54	1	0	3	240	1	0	0	30.8	4	95.5	48	4	38	2	40	3	0	1	5	0.415	5	1	2.95	5	1	0.31	4	2	0.91	4	2	1.375	5	1	8.835	5	1	0.065	2	4	33.885	5	1	1.55
114276	3	156	1	2	42	3	0	2	180	1	0	0	30.9	4	99.8	35	1	41	3	31	1	1.735	5	1	0.27	4	2	0.725	3	3	0.24	4	2	0	1	5	0	1	5	3.695	2	4	0.685	4	2	6.28	2	4	1.12
114279	2	159	1	4	80	3	0	2	240	1	1	1	27.9	3	108.4	37	2	41	3	37	2	1.095	4	2	0.165	5	1	0.96	4	2	0	1	5	0	1	5	0	1	5	4.535	3	3	0.515	4	2	5.755	2	4	1.78
114285	1	172	2	4	80	3	0	3	180	1	0	1	20.1	2	77.3	40	3	42	3	44	4	0	1	5	0.22	5	1	0.55	2	4	0	1	5	0.415	4	2	0.01	3	3	3.055	2	4	0.11	2	4	19.77	4	2	3.645
114287	1	158	2	2	49	4	0	3	720	1	0	0	28.1	3	93.5	44	4	34	1	42	3	0.93	4	2	0	5	1	1.66	5	1	0	1	5	0	1	5	0.035	4	2	4.81	3	3	0.81	5	1	28.875	5	1	4.7
114291	1	172	1	2	42	4	1	4	480	1	1	0	31.2	4	107.2	34	1	36	1	32	1	0.98	4	2	1.14	5	1	0.565	2	4	0.345	4	2	0	1	5	0	1	5	11.465	5	1	0	1	5	19.615	4	2	0.775
114293	2	168	1	2	54	2	0	2	60	1	0	1	32.6	4	107.1	38	2	44	3	42	3	0	1	5	0.32	5	1	0.17	1	5	0	1	5	2.565	5	1	0	1	5	4.85	3	3	0	1	5	16.88	4	2	0.015
114294	1	165	2	1	28	3	0	1	60	1	0	0	36.5	4	106.5	39	2	51	4	41	3	0.315	3	3	0	5	1	0.3	2	4	0.23	3	3	0	1	5	0	1	5	1.49	1	5	0.34	3	3	2.13	1	5	0.265
114297	1	161	1	4	80	3	0	3	720	3	0	1	28.2	3	105.8	41	3	31	1	37	2	0.94	4	2	0.17	5	1	0.985	4	2	0.19	3	3	0	1	5	0.5	5	1	7.095	4	2	2.605	5	1	14.505	3	3	1.775
114301	1	161	1	1	20	3	0	2	480	1	0	0	39.4	4	136.6	43	4	29	1	45	4	0.595	3	3	0.23	5	1	1.36	4	2	0	1	5	0	1	5	0.495	5	1	8.71	5	1	0.83	5	1	16.955	4	2	1.795
114303	1	160	1	2	42	4	0	1	30	3	0	0	21.9	2	78.9	35	1	25	1	47	4	0	1	5	0	5	1	0.245	1	5	0	1	5	0	1	5	1.21	5	1	4.6	3	3	1.205	5	1	17.785	4	2	0.48
114305	2	168	2	3	64	3	0	2	840	3	0	1	31.7	4	111.7	29	1	45	4	31	1	0	1	5	0.115	5	1	1.235	4	2	0.105	3	3	0	1	5	0	1	5	1.015	1	5	0	1	5	4.685	1	5	2.335
114311	2	171	1	2	58	4	0	2	720	3	1	1	19.7	2	77.3	42	3	38	2	38	2	1.585	5	1	0.91	4	2	0.99	4	2	0.15	3	3	0	1	5	0	1	5	5.975	4	2	0.725	4	2	32.005	5	1	1.49
114314	2	161	2	1	21	1	0	2	300	1	0	0	37.8	4	114.4	35	1	43	3	37	2	0.875	4	2	2.635	5	1	0.035	1	5	0.15	3	3	0	1	5	0	1	5	6.245	4	2	0.165	2	4	2.63	1	5	1.495
114320	2	149	2	2	55	3	0	3	120	1	1	1	31.7	4	108.2	44	4	40	2	40	3	1.045	4	2	0.465	5	1	0.665	3	3	0.515	4	2	0	1	5	0.62	5	1	6.5	4	2	0	1	5	19.49	4	2	1.03
114323	1	151	2	3	70	3	0	1	180	1	0	0	24.9	2	83	43	4	41	3	37	2	2.195	5	1	0.045	4	2	1.35	4	2	1.06	4	2	0	1	5	0.31	4	2	2.72	2	4	1.96	5	1	6.425	2	4	0.335
114324	1	154	2	3	70	1	0	3	60	1	0	0	26.8	3	86.8	46	4	50	4	28	1	1.975	5	1	2.82	4	2	3.155	5	1	5.865	5	1	2.09	5	1	0.44	5	1	3.065	2	4	0.11	2	4	1.16	1	5	0.155
114327	2	156	2	1	39	3	0	2	900	1	0	1	34.7	4	116.7	38	2	28	1	50	4	0	1	5	0.42	5	1	0.19	1	5	0	1	5	0	1	5	0.68	5	1	5.695	4	2	0.635	4	2	22.155	4	2	3.68
114331	1	162	2	3	63	2	0	3	420	1	0	0	24.8	2	97.6	39	2	47	4	39	3	0	1	5	0.295	5	1	0.81	3	3	3.705	5	1	0	1	5	0	1	5	5.59	3	3	0.07	2	4	8.09	2	4	0.135
114333	1	171	2	1	21	3	0	3	1080	3	0	1	26.5	3	89.5	29	1	37	2	35	2	0	1	5	0	5	1	0.26	1	5	0	1	5	0.525	4	2	0	1	5	2.12	1	5	0	1	5	36.49	5	1	2.395
114334	1	162	2	2	51	3	0	3	1320	3	0	0	20.4	2	79.8	37	2	39	2	43	4	0	1	5	0	5	1	1.5	4	2	0	1	5	0	1	5	0	1	5	1.885	1	5	2.805	5	1	17.96	4	2	0.09
114337	1	163	2	3	62	4	1	3	480	1	0	1	33.2	4	104	37	2	37	2	43	4	0.3	3	3	0.1	5	1	0.485	2	4	0	1	5	0	1	5	0.01	3	3	1.52	1	5	1.18	5	1	13.795	3	3	0.75
114338	2	159	2	2	40	3	0	3	120	1	0	1	28.4	3	93	37	2	37	2	41	3	0.21	3	3	0.005	5	1	0.235	1	5	0.18	3	3	0	1	5	0	1	5	7.09	4	2	1.11	5	1	7.86	2	4	1.935
114340	2	154	1	1	30	2	0	1	20	1	0	0	34.9	4	101.9	39	2	45	4	37	2	0	1	5	0	5	1	1.38	4	2	0	1	5	3.375	5	1	0	1	5	12.18	5	1	0	1	5	7.475	2	4	1.045
114345	1	168	2	1	37	1	0	2	60	1	0	0	32.5	4	92.8	40	3	46	4	40	3	0.835	4	2	1.26	5	1	1.495	4	2	0	1	5	0	1	5	0	1	5	7.465	4	2	0.22	3	3	3.14	1	5	0.44
114346	1	154	2	3	74	3	1	2	840	1	1	0	30.6	4	104.3	39	2	43	3	31	1	1.78	5	1	0.81	4	2	0.965	4	2	1.955	5	1	0	1	5	0	1	5	3.035	2	4	0.035	2	4	25.855	5	1	3.295
114351	2	171	2	3	74	4	0	2	360	3	0	1	38.8	4	117.9	35	1	39	2	43	4	0.315	3	3	0.02	5	1	0.075	1	5	0	1	5	0	1	5	0.08	4	2	4.83	3	3	0	1	5	8.695	2	4	0.07
114354	1	167	1	1	37	2	0	3	180	1	0	0	31.6	4	100.7	44	4	42	3	34	1	0.165	2	4	0	5	1	2.06	5	1	0.07	3	3	1.395	5	1	0.01	3	3	3.385	2	4	0.43	4	2	20.69	4	2	1.29
114360	2	149	2	1	28	3	0	1	480	1	0	0	21.3	2	78.8	40	3	42	3	44	4	0.37	3	3	0	5	1	0	1	5	0.195	3	3	0	1	5	0.495	5	1	4.14	2	4	0	1	5	11.59	3	3	1.185
114361	2	162	1	1	21	2	0	1	540	1	0	0	32.2	4	100.4	38	2	34	1	50	4	0	1	5	0	5	1	0.195	1	5	0	1	5	0	1	5	0	1	5	8.365	5	1	0.23	3	3	30.525	5	1	1.195
114363	1	167	1	4	80	3	0	3	480	1	1	1	32.6	4	127.7	42	3	38	2	34	1	1.11	4	2	0.61	5	1	1.75	5	1	0.41	4	2	0	1	5	0	1	5	6.495	4	2	0.825	5	1	15.63	4	2	1.035
114364	1	157	1	3	71	2	0	1	180	3	0	0	22.5	2	89.7	31	1	41	3	43	4	0	1	5	0.16	5	1	0.11	1	5	0	1	5	0	1	5	0	1	5	2.245	1	5	0	1	5	15.885	4	2	0.76
114366	2	166	2	3	79	1	0	3	720	1	0	1	25.3	3	96.5	43	4	37	2	43	4	0	1	5	0.615	5	1	1.165	4	2	0	1	5	0.23	4	2	0.01	3	3	6.885	4	2	0.435	4	2	17.4	4	2	1.27
114369	2	153	2	2	56	2	0	3	240	1	0	0	19.7	2	71.4	37	2	39	2	41	3	0	1	5	1.92	5	1	3.125	5	1	0	1	5	0	1	5	0	1	5	8.495	5	1	0.285	3	3	7.085	2	4	0.735
114374	2	169	1	1	25	3	0	4	150	1	0	0	27.4	3	90.1	34	1	38	2	30	1	0	1	5	0	5	1	2.525	5	1	1.345	5	1	0	1	5	0	1	5	7.785	5	1	0	1	5	14.275	3	3	1.375
114377	2	155	2	2	41	1	0	1	240	1	0	0	24.3	2	89.8	45	4	41	3	41	3	0	1	5	0.66	5	1	1.79	5	1	0	1	5	1.985	5	1	0.03	4	2	13.685	5	1	0.09	2	4	11.205	3	3	1.94
114380	2	158	1	2	47	3	0	2	660	3	0	0	28.3	3	109	40	3	44	3	42	3	0	1	5	0	5	1	0.59	3	3	0	1	5	0.955	4	2	0	1	5	14.465	5	1	0	1	5	14.05	3	3	0.855
114383	1	167	1	4	80	3	0	3	180	1	0	1	31.3	4	117.5	36	2	42	3	46	4	0	1	5	0.245	5	1	0.37	2	4	0	1	5	0	1	5	0	1	5	2.41	1	5	0.48	4	2	12.04	3	3	0
114384	2	152	2	4	80	3	0	3	300	1	1	1	30.1	4	114.3	42	3	38	2	38	2	0.7	4	2	0.285	5	1	0.455	2	4	5.38	5	1	0	1	5	0.25	4	2	5.41	3	3	0.26	3	3	17.465	4	2	1.33
114387	1	157	2	1	30	3	0	3	360	2	0	1	25.9	3	87.4	38	2	46	4	42	3	1.22	4	2	0.88	5	1	0.465	2	4	0	1	5	0	1	5	0.37	4	2	2.45	1	5	0	1	5	8.045	2	4	1.765
114388	1	151	2	2	52	2	0	4	120	1	0	1	25.2	3	85.7	40	3	44	3	32	1	1.37	4	2	2.775	5	1	1.39	4	2	2.7	5	1	0	1	5	0	1	5	4.51	3	3	0.39	3	3	10.575	3	3	1.43
114389	2	153	1	3	63	3	0	3	120	1	1	1	35.8	4	117.7	34	1	30	1	44	4	0.065	2	4	0	5	1	0.27	1	5	0	1	5	0	1	5	0.04	4	2	8.515	5	1	0	1	5	23.04	4	2	0.755
114391	2	159	1	2	47	1	0	3	240	3	1	0	23.1	2	79	49	4	45	4	35	2	1.59	5	1	0.69	4	2	0.925	3	3	3.575	5	1	1.97	5	1	0	1	5	7.54	4	2	1.22	5	1	17.925	4	2	0.515
114393	2	167	1	1	23	3	0	1	600	3	0	0	27.9	3	96.5	37	2	35	1	47	4	0	1	5	0.24	5	1	0.525	2	4	0	1	5	0	1	5	0	1	5	4.99	3	3	0.88	5	1	18.45	4	2	0.27
114403	1	151	2	2	54	4	1	3	180	3	1	1	19.5	2	86.3	40	3	36	1	42	3	0.87	4	2	0	5	1	0.045	1	5	0.03	3	3	0	1	5	0.04	4	2	2.045	1	5	0.5	4	2	24.295	5	1	0.855
114404	1	149	1	3	60	4	0	4	240	1	1	1	31.5	4	105.8	43	4	41	3	33	1	1.3	4	2	0.415	5	1	1.57	5	1	2.165	5	1	0	1	5	0.025	4	2	4.64	3	3	0.345	3	3	13.955	3	3	2.35
114405	2	154	2	1	36	1	0	1	480	1	0	0	28.2	3	93.6	50	4	52	4	36	2	0.195	3	3	1.76	5	1	1.245	4	2	2.975	5	1	1.825	5	1	1.11	5	1	3.685	2	4	0	1	5	11.38	3	3	1.555
114406	2	161	2	3	60	1	0	2	180	1	1	1	33	4	102.4	41	3	51	4	25	1	0.575	3	3	0.725	5	1	1.85	5	1	1.655	5	1	3.93	5	1	0	1	5	4.385	3	3	0	1	5	6.16	2	4	5.495
114407	1	155	1	3	66	1	0	2	60	1	1	1	30.1	4	106.2	44	4	50	4	36	2	0	1	5	0.42	5	1	1.6	5	1	0.17	3	3	3.32	5	1	0.035	4	2	5.28	3	3	0	1	5	0.335	1	5	0.38
114410	1	163	1	3	68	2	1	3	900	1	1	1	24.9	2	100.8	40	3	32	1	42	3	0.97	4	2	3.075	5	1	0.63	3	3	0	1	5	0	1	5	0.495	5	1	4.79	3	3	0.76	4	2	17.435	4	2	1.075
114412	1	160	2	2	45	1	0	3	120	1	0	0	21.5	2	85.9	40	3	44	3	38	2	0	1	5	0	5	1	1.53	4	2	0	1	5	1.72	5	1	0	1	5	8.525	5	1	0.195	3	3	3.075	1	5	0.51
114417	2	150	1	2	42	4	0	3	180	1	0	1	35.9	4	116.4	28	1	36	1	34	1	0.065	2	4	0.005	5	1	0.775	3	3	0	1	5	0	1	5	0.825	5	1	0.54	1	5	0	1	5	3.68	1	5	0.815
114419	1	149	1	2	47	2	1	3	120	1	0	1	32.4	4	109.7	44	4	32	1	44	4	0	1	5	0.09	5	1	0.8	3	3	0	1	5	1.215	5	1	0.9	5	1	8.255	5	1	0.245	3	3	30.1	5	1	1.845
114422	2	159	2	1	38	1	0	2	360	1	0	0	36.9	4	108.1	33	1	49	4	29	1	1.72	5	1	1.2	4	2	0.56	2	4	1.5	5	1	0	1	5	0	1	5	2.475	1	5	0	1	5	1.915	1	5	1.495
114423	1	153	2	3	63	2	1	3	240	1	1	0	21.5	2	81	45	4	51	4	35	2	3.34	5	1	0.63	4	2	3.13	5	1	0	1	5	3.28	5	1	0	1	5	4.77	3	3	0.62	4	2	2.685	1	5	1.875
114425	1	156	2	2	43	2	0	3	660	1	0	0	31.1	4	104.2	39	2	43	3	35	2	0.505	3	3	0	5	1	0.135	1	5	0.085	3	3	1.17	5	1	0	1	5	3.82	2	4	0.81	5	1	7.97	2	4	0.985
114427	1	151	2	2	48	4	0	3	240	3	0	1	36.3	4	101.4	30	1	40	2	42	3	0	1	5	0	5	1	0.195	1	5	0	1	5	0	1	5	0	1	5	4.275	3	3	0	1	5	7.175	2	4	0.555
114429	2	157	2	3	69	4	0	3	480	1	1	1	26.6	3	97.5	39	2	37	2	37	2	2.025	5	1	0.97	4	2	0.525	2	4	0.5	4	2	0	1	5	0.02	4	2	2.95	2	4	0.325	3	3	15.805	4	2	0.68
114430	2	166	2	1	36	3	0	2	540	1	0	0	24.3	2	87.3	43	4	43	3	41	3	2.165	5	1	0	4	2	0.685	3	3	0.045	3	3	0	1	5	0.17	4	2	2.81	2	4	1.07	5	1	4.56	1	5	0.745
114431	1	166	2	2	55	2	0	2	240	1	0	1	27.8	3	93.7	42	3	48	4	34	1	1.26	4	2	1.52	5	1	0.32	2	4	0.73	4	2	0.885	4	2	0.01	3	3	3.675	2	4	0.065	2	4	6.04	2	4	1.24
114438	2	171	1	2	48	2	0	4	480	1	0	0	26.5	3	94.1	47	4	47	4	35	2	0.745	4	2	0.91	5	1	1.08	4	2	0.2	3	3	1.595	5	1	0	1	5	7.55	4	2	0.345	3	3	19.565	4	2	0.95
114446	2	165	1	2	49	3	0	3	720	1	0	1	27.6	3	99.7	46	4	32	1	46	4	0	1	5	0.475	5	1	1.325	4	2	0.245	4	2	0	1	5	2.25	5	1	9.1	5	1	0.945	5	1	16.61	4	2	1.68
114450	1	158	1	3	65	3	0	3	480	1	0	1	43.3	4	129.1	39	2	31	1	45	4	0.345	3	3	0.165	5	1	0.48	2	4	0	1	5	0	1	5	0.62	5	1	6.92	4	2	0.615	4	2	13.895	3	3	1.595
114461	1	154	2	3	69	2	1	2	600	1	0	1	35	4	107.4	37	2	29	1	49	4	0	1	5	1.07	5	1	0.24	1	5	0	1	5	0	1	5	0.74	5	1	9.88	5	1	0	1	5	49.665	5	1	1.41
114462	2	156	2	3	74	3	0	3	360	1	0	0	45.7	4	118.2	38	2	38	2	36	2	0.555	3	3	0.95	5	1	1.245	4	2	0.02	3	3	0	1	5	0.26	4	2	5.47	3	3	0	1	5	16.56	4	2	0.255
114466	2	153	2	1	27	2	0	3	600	1	0	0	33.6	4	115.4	41	3	45	4	35	2	0	1	5	0.08	5	1	1.12	4	2	0.17	3	3	1.325	5	1	0	1	5	8.17	5	1	0	1	5	12.545	3	3	1.625
114467	1	149	1	2	52	1	0	3	240	1	0	1	25.1	3	88.5	33	1	39	2	41	3	0.505	3	3	0.555	5	1	0.225	1	5	0	1	5	0	1	5	0	1	5	3.21	2	4	0.245	3	3	10.55	3	3	0.04
114472	2	170	1	1	29	4	0	3	480	1	0	0	37.1	4	120.2	35	1	33	1	41	3	0.515	3	3	1.245	5	1	0.45	2	4	0	1	5	0	1	5	1.085	5	1	3.155	2	4	0.44	4	2	6.115	2	4	1.365
114473	1	151	1	3	73	3	0	4	600	1	0	0	21.9	2	82.2	37	2	47	4	29	1	1.295	4	2	0.42	5	1	1.165	4	2	0	1	5	4.855	5	1	0	1	5	1.86	1	5	0.405	4	2	0.975	1	5	1.485
114478	2	152	2	1	30	1	0	4	480	1	0	0	17	1	66.6	52	4	52	4	34	1	1.935	5	1	5.905	4	2	4.29	5	1	1.645	5	1	3.97	5	1	0.81	5	1	1.535	1	5	0.44	4	2	5.98	2	4	0.475
114481	1	162	1	2	50	3	0	2	45	1	1	1	27.9	3	103.6	39	2	55	4	31	1	3.05	5	1	0.715	4	2	1.05	4	2	7.72	5	1	0	1	5	0	1	5	1.485	1	5	0	1	5	3.765	1	5	0.07
114483	1	158	2	3	69	3	1	3	360	1	0	1	35.8	4	113	45	4	39	2	37	2	3.08	5	1	0	4	2	1.08	4	2	0	1	5	2.505	5	1	0.36	4	2	6.365	4	2	0.49	4	2	12.015	3	3	0.39
114486	1	158	1	4	80	3	0	2	240	1	0	1	29.2	3	103	27	1	43	3	31	1	1.315	4	2	0.83	5	1	0.55	2	4	0	1	5	0	1	5	0	1	5	1.025	1	5	0	1	5	0.625	1	5	0.205
114487	1	170	1	2	55	2	0	3	120	1	0	1	33.5	4	111.6	41	3	35	1	39	3	0	1	5	1.185	5	1	1.15	4	2	0	1	5	2.645	5	1	1.495	5	1	6.78	4	2	0.165	2	4	21.93	4	2	0.22
114491	2	154	1	3	63	4	0	3	120	2	0	1	28.6	3	107.5	42	3	38	2	44	4	0	1	5	1.785	5	1	1.435	4	2	0.025	3	3	0	1	5	0.02	4	2	8.245	5	1	0.29	3	3	9.425	2	4	1.065
114493	2	149	2	2	45	3	1	3	240	3	1	1	38.7	4	123.4	38	2	48	4	42	3	0.495	3	3	0.17	5	1	0.06	1	5	0.015	3	3	0	1	5	0	1	5	3.015	2	4	0	1	5	11.73	3	3	0.335
114497	1	159	1	2	56	3	0	4	180	1	0	0	34.4	4	116.1	37	2	37	2	33	1	1.145	4	2	0.44	5	1	0.7	3	3	0.26	4	2	0	1	5	0	1	5	14.43	5	1	0	1	5	45.32	5	1	4.485
114500	1	165	1	3	67	3	0	2	120	3	0	0	23.5	2	99.7	41	3	45	4	37	2	0.305	3	3	1.845	5	1	1.545	4	2	0	1	5	0.23	4	2	0	1	5	4.67	3	3	0	1	5	28.695	5	1	1.055
114504	2	156	1	4	80	3	0	3	240	1	0	0	28.2	3	99.9	39	2	43	3	43	4	0	1	5	0.42	5	1	0.19	1	5	1.25	5	1	0	1	5	0	1	5	3.57	2	4	0.62	4	2	13.485	3	3	1.225
114505	1	166	2	2	41	2	0	2	60	1	0	0	24.6	2	85.9	37	2	41	3	31	1	0.995	4	2	1.095	5	1	1.41	4	2	0.64	4	2	0	1	5	0	1	5	6.84	4	2	0	1	5	15.755	4	2	1
114507	2	160	2	2	46	1	0	3	240	1	0	0	32.6	4	102.8	37	2	41	3	41	3	0.14	2	4	0.625	5	1	0.18	1	5	0	1	5	0.075	4	2	0.01	3	3	5.46	3	3	0.095	2	4	9.065	2	4	0.32
114510	2	149	2	1	32	2	0	3	150	3	0	0	42.5	4	116.1	30	1	40	2	36	2	0	1	5	0	5	1	0	1	5	0	1	5	0.965	4	2	0	1	5	4.55	3	3	0	1	5	5.815	2	4	0.125
114517	2	165	1	4	80	2	1	3	360	1	0	1	27.1	3	97	43	4	49	4	37	2	1.55	5	1	1.03	4	2	0.83	3	3	0	1	5	4.72	5	1	0	1	5	4.58	3	3	0.65	4	2	3.105	1	5	3.42
114520	1	150	2	2	43	4	0	3	180	1	0	0	44.3	4	130.2	34	1	38	2	40	3	0	1	5	0.42	5	1	1.25	4	2	0	1	5	0	1	5	2.475	5	1	2.415	1	5	0.235	3	3	4.805	1	5	0.88
114527	1	156	2	2	55	2	0	2	120	3	0	0	26.9	3	88.6	29	1	43	3	27	1	1.185	4	2	0.54	5	1	2.285	5	1	0	1	5	0	1	5	0	1	5	3.11	2	4	0	1	5	2.755	1	5	1.065
114530	1	160	2	2	52	2	0	3	300	1	0	1	26.4	3	84.5	52	4	50	4	38	2	2.735	5	1	0.93	4	2	1.47	4	2	0.595	4	2	11.985	5	1	1.765	5	1	9.46	5	1	0.165	2	4	5.36	1	5	1.385
114532	1	167	2	3	68	3	0	3	360	1	1	1	24.1	2	100.8	36	2	46	4	32	1	0.575	3	3	0.19	5	1	0.63	3	3	0	1	5	1.25	5	1	0.37	4	2	2.665	1	5	0	1	5	1.005	1	5	0.905
114534	2	158	1	4	80	3	0	3	360	1	0	1	36.6	4	130	38	2	38	2	40	3	2.575	5	1	0	4	2	0.64	3	3	0	1	5	0	1	5	0.495	5	1	1.86	1	5	1.185	5	1	5.28	1	5	0.885
114535	2	159	1	4	80	3	0	2	120	3	0	1	27.6	3	106.1	47	4	43	3	39	3	1.24	4	2	1.57	5	1	2.495	5	1	0.84	4	2	0	1	5	0.28	4	2	3.445	2	4	0.495	4	2	19.665	4	2	0.795
114539	1	167	2	3	69	4	0	2	480	3	0	1	27.9	3	99.7	48	4	40	2	42	3	0.17	2	4	0	5	1	1.8	5	1	0	1	5	1.2	5	1	0.495	5	1	2.565	1	5	0.805	5	1	34.43	5	1	0.345
114540	3	156	1	3	70	2	0	1	120	1	0	1	25.1	3	96.2	44	4	40	2	38	2	3.92	5	1	0.885	4	2	2.33	5	1	0.17	3	3	0	1	5	1.01	5	1	6.205	4	2	0.19	3	3	6.22	2	4	1.04
114542	2	151	2	2	45	3	0	3	60	3	0	0	23.9	2	80.1	36	2	32	1	46	4	0	1	5	0.76	5	1	0.41	2	4	0	1	5	0	1	5	0	1	5	5.48	3	3	1.625	5	1	123.545	5	1	1.355
114543	2	162	1	1	32	3	0	4	240	3	0	0	26.6	3	92.7	46	4	34	1	44	4	0	1	5	0	5	1	1.01	4	2	0	1	5	1.84	5	1	0.01	3	3	7.875	5	1	2.02	5	1	29.21	5	1	1.57
114546	1	168	2	2	45	1	0	3	120	1	0	0	38.6	4	114.6	46	4	46	4	36	2	0.73	4	2	2.175	5	1	1.885	5	1	0	1	5	2.23	5	1	0.26	4	2	5.67	4	2	0.14	2	4	6.135	2	4	1.02
114547	2	150	1	3	64	3	0	3	240	1	1	1	32.8	4	118	39	2	39	2	45	4	1.245	4	2	0	5	1	0.225	1	5	0	1	5	0	1	5	0.005	3	3	3.355	2	4	0.525	4	2	12.51	3	3	0.69
114548	2	150	1	2	46	3	0	4	180	1	0	0	26.4	3	90.1	44	4	42	3	30	1	3.505	5	1	1.715	4	2	0.66	3	3	2.39	5	1	1.29	5	1	0.775	5	1	5.34	3	3	0.435	4	2	2.565	1	5	2.38
114553	1	160	2	2	43	4	0	3	120	3	0	0	21.7	2	83.4	44	4	36	1	46	4	3.65	5	1	0	4	2	0.885	3	3	0	1	5	0	1	5	3.215	5	1	4.83	3	3	0.5	4	2	16.86	4	2	1.06
114554	1	153	1	4	80	3	0	3	720	1	0	0	34.3	4	124.9	35	1	33	1	39	3	0	1	5	0	5	1	1.7	5	1	0	1	5	0	1	5	0.31	4	2	3.73	2	4	1.68	5	1	6.755	2	4	0.51
114559	2	149	2	1	33	3	0	1	120	3	0	0	23.5	2	75	41	3	53	4	35	2	0.62	3	3	0.36	5	1	2.135	5	1	0.965	4	2	0	1	5	0	1	5	2	1	5	0.165	2	4	6.075	2	4	0.87
114573	2	152	1	2	45	2	1	4	360	1	0	0	24.3	2	85	39	2	51	4	23	1	1.98	5	1	4.105	4	2	3.055	5	1	1.035	4	2	1.485	5	1	0	1	5	1.94	1	5	0.155	2	4	9.045	2	4	2.07
114575	1	162	2	1	29	2	0	3	600	1	0	0	26.9	3	87.2	38	2	40	2	48	4	0	1	5	0	5	1	0.495	2	4	0	1	5	0	1	5	0	1	5	5.5	3	3	0.03	2	4	24.12	5	1	0.285
114578	2	157	2	2	41	4	0	3	240	3	0	0	26.7	3	91.6	42	3	34	1	48	4	0.365	3	3	0.84	5	1	0.46	2	4	0	1	5	0	1	5	0.02	4	2	6.035	4	2	0.195	3	3	35.95	5	1	0.2
114579	2	159	1	3	71	2	0	3	300	1	0	0	31.8	4	110	34	1	36	1	46	4	0	1	5	0.21	5	1	0.085	1	5	0	1	5	0	1	5	0	1	5	8.895	5	1	0	1	5	15.435	4	2	0.945
114585	2	163	2	2	55	3	0	3	180	1	0	0	32.8	4	110.6	45	4	41	3	33	1	0.52	3	3	0.155	5	1	1.29	4	2	0.5	4	2	1.45	5	1	0.43	5	1	3.885	2	4	0.75	4	2	10.775	3	3	2.06
114586	2	158	2	3	64	3	0	3	480	1	0	0	37.3	4	109.1	45	4	47	4	37	2	1.335	4	2	0.93	5	1	1.265	4	2	1.57	5	1	0	1	5	0.005	3	3	3.255	2	4	0.27	3	3	10.71	3	3	1.06
114589	2	151	1	4	80	3	0	2	30	1	0	0	31	4	110.3	41	3	41	3	39	3	1.79	5	1	0.42	4	2	0.425	2	4	0	1	5	0.935	4	2	0.01	3	3	4.53	3	3	0.435	4	2	9.025	2	4	1.195
114590	2	154	2	1	33	1	0	3	240	1	0	0	28.8	3	96.5	50	4	40	2	40	3	0	1	5	0.14	5	1	1.755	5	1	0.465	4	2	2.315	5	1	0.045	4	2	17.715	5	1	0.34	3	3	25.9	5	1	0.15
114591	2	157	2	3	61	3	0	2	240	1	1	1	34	4	101.8	31	1	47	4	31	1	0	1	5	1.585	5	1	0.71	3	3	5.115	5	1	0	1	5	0	1	5	1.935	1	5	0	1	5	1.065	1	5	0.88
114594	1	155	1	2	41	3	0	3	240	1	0	0	27.2	3	91.9	45	4	47	4	39	3	0.555	3	3	0.68	5	1	0.945	4	2	0	1	5	1.84	5	1	0	1	5	6.09	4	2	0.605	4	2	8.15	2	4	1.045
114596	1	165	1	3	78	2	0	3	120	1	0	1	26.8	3	96.7	43	4	39	2	33	1	1.305	4	2	0.135	5	1	2.57	5	1	0	1	5	4.36	5	1	0.14	4	2	4.71	3	3	0.475	4	2	13.71	3	3	1.765
114601	1	153	2	2	40	2	0	4	480	1	0	0	21.6	2	76.7	43	4	39	2	35	2	0.81	4	2	0.37	5	1	0.99	4	2	3.26	5	1	0	1	5	0.035	4	2	7.1	4	2	0.465	4	2	8.005	2	4	1.32
114606	1	172	2	2	55	4	0	3	600	3	0	1	15.5	1	69.1	35	1	35	1	41	3	0.275	3	3	0	5	1	0.4	2	4	0	1	5	0	1	5	0.495	5	1	3.79	2	4	0.555	4	2	4.785	1	5	0.265
114608	2	152	1	2	49	1	0	3	180	3	1	1	35.2	4	112.7	40	3	40	2	42	3	0	1	5	0.415	5	1	0.46	2	4	0	1	5	1.17	5	1	0	1	5	5.095	3	3	0.33	3	3	23.725	5	1	1.275
114610	1	151	1	1	38	1	0	2	360	1	0	0	25.6	3	97.3	42	3	36	1	34	1	0.41	3	3	0	5	1	0.445	2	4	0.24	4	2	4.76	5	1	0.09	4	2	23.135	5	1	0	1	5	60.24	5	1	2.86
114612	1	172	2	2	40	4	0	3	540	1	0	1	27.2	3	95.7	43	4	43	3	47	4	0	1	5	1.685	5	1	2.365	5	1	0	1	5	0	1	5	1.93	5	1	5.61	3	3	0	1	5	14.285	3	3	0.225
114614	2	171	1	1	37	2	0	4	840	1	0	0	35.2	4	112.9	36	2	42	3	30	1	0.615	3	3	0.075	5	1	1.26	4	2	6.505	5	1	0	1	5	0	1	5	5.47	3	3	0.585	4	2	3.895	1	5	0.515
114616	1	164	1	3	63	3	0	3	720	3	0	1	29	3	109.4	41	3	35	1	39	3	0.535	3	3	0	5	1	0.51	2	4	1.93	5	1	0	1	5	0	1	5	6.805	4	2	1.22	5	1	26.02	5	1	0.85
114620	3	156	2	2	51	3	0	2	360	1	0	0	31.5	4	98.6	44	4	44	3	42	3	0	1	5	4.5	5	1	1.55	4	2	4.5	5	1	0	1	5	0.005	3	3	4.635	3	3	0.13	2	4	15.22	4	2	2.18
114622	1	151	1	3	72	3	1	3	300	1	0	1	30.1	4	106.4	45	4	37	2	39	3	2.135	5	1	0	4	2	1.4	4	2	0.36	4	2	0	1	5	0.04	4	2	3.01	2	4	3.185	5	1	25.405	5	1	2.675
114624	1	161	1	2	43	4	0	1	480	1	1	1	35.7	4	120.8	46	4	48	4	38	2	1.77	5	1	0	4	2	0.24	1	5	2	5	1	0.47	4	2	0.03	4	2	2.91	2	4	0.29	3	3	5.635	2	4	1.505
114626	2	171	2	2	53	4	0	3	120	1	0	1	38.2	4	112.7	40	3	44	3	40	3	1.85	5	1	0	4	2	0.045	1	5	0	1	5	0.375	4	2	0.11	4	2	2.28	1	5	0.345	3	3	6.095	2	4	0
114631	2	163	2	1	37	3	0	2	480	1	0	0	26.7	3	95.5	39	2	39	2	37	2	0.19	3	3	0	5	1	1.24	4	2	0.13	3	3	0	1	5	0	1	5	6.74	4	2	0.245	3	3	23.55	4	2	2.035
114632	2	162	2	2	49	3	0	3	540	3	0	1	42.3	4	131.4	32	1	36	1	44	4	0	1	5	0	5	1	0.035	1	5	0	1	5	0	1	5	0	1	5	2.695	2	4	0.175	2	4	45.825	5	1	1.595
114633	1	153	2	1	35	2	0	3	120	1	0	0	26.9	3	94.6	40	3	40	2	38	2	1.305	4	2	3.555	5	1	3.27	5	1	0	1	5	0	1	5	0	1	5	5.035	3	3	0.26	3	3	24.515	5	1	2.035
114634	1	171	2	1	32	3	0	4	360	1	0	0	22.6	2	77.9	45	4	45	4	39	3	1.45	4	2	0.92	5	1	0.985	4	2	1	4	2	0	1	5	0.64	5	1	7.345	4	2	0	1	5	6.305	2	4	0.79
114636	1	165	1	2	50	2	1	3	540	3	0	1	33.1	4	114.2	44	4	40	2	34	1	0.955	4	2	0.01	5	1	0.59	3	3	0.09	3	3	1.86	5	1	0	1	5	9.745	5	1	0.26	3	3	25.28	5	1	1.625
114637	2	162	2	2	59	1	0	3	60	1	1	1	37.4	4	114	39	2	43	3	41	3	1.92	5	1	0.73	4	2	0.7	3	3	0	1	5	0	1	5	0.095	4	2	0.47	1	5	0.22	3	3	6.065	2	4	0.005
114638	2	166	1	2	43	2	1	3	420	3	1	1	43.7	4	137.9	43	4	35	1	41	3	0.925	4	2	0	5	1	0.2	1	5	2.59	5	1	0	1	5	0.405	4	2	5.15	3	3	0.68	4	2	201.995	5	1	2.16
114640	3	156	2	1	33	3	0	2	300	1	0	0	29.8	3	101.1	45	4	43	3	37	2	1.395	4	2	0.045	5	1	1.665	5	1	1.035	4	2	0	1	5	0.75	5	1	8.455	5	1	0	1	5	8.88	2	4	1.8
114641	1	159	2	1	26	2	0	4	360	1	0	0	17.7	1	64.5	36	2	32	1	36	2	0	1	5	0.705	5	1	1.25	4	2	0	1	5	1.025	4	2	0.025	4	2	5.22	3	3	0.58	4	2	14.655	3	3	1.175
114647	2	166	2	2	44	4	0	3	240	1	0	1	39.7	4	126.6	42	3	38	2	48	4	1.475	4	2	0	5	1	0.055	1	5	0	1	5	0	1	5	0.65	5	1	4.185	3	3	0.05	2	4	19.615	4	2	0.575
114650	2	153	1	3	62	2	0	2	120	1	0	1	24.3	2	91	34	1	36	1	32	1	1.775	5	1	0.53	4	2	3.275	5	1	0	1	5	0	1	5	0.095	4	2	4.935	3	3	0.31	3	3	2.635	1	5	0.67
114651	1	155	2	1	31	1	0	3	360	3	0	1	46.7	4	143.6	49	4	39	2	37	2	1.315	4	2	0.265	5	1	1.78	5	1	0.095	3	3	0.37	4	2	0.43	5	1	14.735	5	1	0.205	3	3	15.435	4	2	3.265
114652	1	164	1	1	23	3	0	1	480	1	0	0	22.5	2	81	42	3	40	2	46	4	0	1	5	0.85	5	1	0.15	1	5	6.015	5	1	0	1	5	0.01	3	3	3.195	2	4	0.675	4	2	16.83	4	2	0.735
114653	1	165	1	2	57	3	1	2	600	3	0	0	27.2	3	101.6	37	2	45	4	37	2	0.13	2	4	1.115	5	1	0.32	2	4	7.445	5	1	0	1	5	0	1	5	3.385	2	4	0.3	3	3	6.135	2	4	0.175
114658	1	167	1	2	46	3	0	3	120	3	0	0	22.7	2	86.8	41	3	35	1	47	4	0	1	5	0	5	1	1.17	4	2	0	1	5	0	1	5	0	1	5	11.555	5	1	0.745	4	2	37.45	5	1	3.195
114663	1	172	1	3	67	4	0	1	240	1	1	1	25.9	3	93.8	35	1	29	1	43	4	0.55	3	3	0.91	5	1	0.275	1	5	0	1	5	0	1	5	0.525	5	1	4.085	2	4	0.685	4	2	18.57	4	2	1.125
114664	2	154	1	3	60	1	0	4	120	1	1	0	26.6	3	98.7	46	4	50	4	36	2	0.435	3	3	0.61	5	1	1.355	4	2	0.05	3	3	3.255	5	1	0	1	5	5.215	3	3	0.64	4	2	7.995	2	4	0.69
114672	2	166	1	2	40	2	0	2	420	1	1	0	22.4	2	86.1	43	4	49	4	35	2	0	1	5	0.84	5	1	0.7	3	3	5.15	5	1	1.315	5	1	0	1	5	9.665	5	1	0.095	2	4	0.34	1	5	1.875
114676	2	170	1	2	55	2	0	3	240	1	1	1	23.6	2	89.7	36	2	40	2	40	3	0	1	5	1.345	5	1	1.995	5	1	0	1	5	0	1	5	0	1	5	4.965	3	3	0.195	3	3	11.31	3	3	0.33
114677	2	169	2	2	41	4	1	2	600	3	1	0	41.7	4	135	39	2	41	3	45	4	1.595	5	1	2.06	4	2	0.15	1	5	0	1	5	0	1	5	0.99	5	1	4.915	3	3	0.055	2	4	5.05	1	5	1.19
114680	1	157	1	4	80	3	0	3	360	1	1	1	25.1	3	103.1	44	4	40	2	44	4	0.37	3	3	0	5	1	0.185	1	5	2.3	5	1	0	1	5	0	1	5	4.995	3	3	2.995	5	1	28.275	5	1	0.495
114682	3	156	2	2	56	4	0	4	240	1	0	1	32.2	4	102.5	43	4	49	4	41	3	0	1	5	0.75	5	1	2.42	5	1	0.315	4	2	0	1	5	0.05	4	2	1.375	1	5	0.02	2	4	6.02	2	4	0.215
114683	2	169	1	1	22	2	0	4	180	3	0	0	30.8	4	107.5	35	1	45	4	41	3	0	1	5	0.42	5	1	1.22	4	2	0	1	5	0	1	5	0	1	5	3.99	2	4	0.275	3	3	2.59	1	5	1.21
114687	2	158	2	2	54	3	0	3	300	3	1	1	27.8	3	103.6	36	2	46	4	44	4	0.26	3	3	0.44	5	1	0.04	1	5	0	1	5	0	1	5	0	1	5	2.13	1	5	0.19	3	3	9.325	2	4	0.4
114688	2	172	2	1	28	4	0	4	240	1	0	0	22.7	2	78.5	35	1	35	1	41	3	2.17	5	1	0.535	4	2	0.02	1	5	0	1	5	0	1	5	0	1	5	3.085	2	4	0.805	5	1	17.13	4	2	1.935
114690	1	166	2	2	41	4	0	3	120	1	0	0	26.1	3	86.3	41	3	27	1	45	4	0	1	5	0.585	5	1	3.495	5	1	0	1	5	0	1	5	1	5	1	5.8	4	2	1.71	5	1	23.62	5	1	0.92
114691	2	157	2	1	34	4	0	3	300	1	0	0	44.1	4	129.6	43	4	35	1	35	2	0	1	5	0.505	5	1	0.995	4	2	0.32	4	2	1.625	5	1	0.495	5	1	10.175	5	1	0.03	2	4	18.645	4	2	2.545
114692	2	152	1	2	41	2	0	4	240	1	0	0	39.9	4	121.7	44	4	30	1	48	4	1.655	5	1	0.64	4	2	0.515	2	4	0	1	5	0	1	5	1.085	5	1	10.29	5	1	0.58	4	2	35.265	5	1	0.27
114693	2	159	2	2	48	3	0	3	480	2	0	1	40.7	4	114.5	41	3	39	2	45	4	2.59	5	1	0	4	2	0.56	2	4	0	1	5	0	1	5	0	1	5	3.145	2	4	1	5	1	25.09	5	1	1.555
114699	2	153	1	3	74	2	0	3	120	1	0	0	21.9	2	91.9	43	4	45	4	27	1	0.71	4	2	1.015	5	1	1.37	4	2	1.67	5	1	4.41	5	1	0	1	5	10.36	5	1	0.62	4	2	5.185	1	5	1.78
114700	2	149	1	3	70	3	0	3	180	1	1	1	24.5	2	93.8	34	1	42	3	28	1	2.31	5	1	2.375	4	2	0.88	3	3	2.505	5	1	0	1	5	0	1	5	4.175	3	3	0.395	3	3	1.345	1	5	1.295
114701	2	172	2	1	38	3	0	4	240	1	0	0	31.6	4	97.8	40	3	40	2	36	2	0.84	4	2	0.42	5	1	0.77	3	3	0	1	5	0.87	4	2	0.25	4	2	9.895	5	1	0	1	5	5.475	2	4	2.085
114703	1	162	1	3	63	1	0	4	15	1	0	1	28.5	3	102.2	40	3	42	3	30	1	1.305	4	2	1.82	5	1	1.74	5	1	1.46	5	1	0	1	5	1.035	5	1	5.915	4	2	0	1	5	4.55	1	5	0.88
114705	2	166	1	1	39	2	0	4	300	1	0	0	27.2	3	89.3	45	4	43	3	37	2	0.495	3	3	0.065	5	1	2.22	5	1	0	1	5	1.29	5	1	0	1	5	8.11	5	1	0.18	3	3	19.85	4	2	0.21
114708	1	157	1	2	51	3	0	3	120	1	0	0	28.7	3	105.2	43	4	37	2	39	3	2.26	5	1	1.285	4	2	0.54	2	4	1.315	5	1	0	1	5	0.82	5	1	2.84	2	4	0.66	4	2	16.9	4	2	2.13
114709	1	169	2	1	34	1	0	3	120	1	0	0	26.1	3	86	46	4	36	1	42	3	0	1	5	1.785	5	1	2.635	5	1	0	1	5	1.54	5	1	0.56	5	1	5.78	4	2	0.4	3	3	26.27	5	1	1.63
114712	2	152	2	1	39	2	1	3	1080	3	1	0	65.1	4	163.8	43	4	37	2	39	3	0	1	5	0	5	1	0.64	3	3	1.06	4	2	0.375	4	2	0	1	5	9.12	5	1	0.74	4	2	41.72	5	1	1.495
114723	2	158	2	2	43	3	0	3	240	3	0	1	25.9	3	81.9	38	2	44	3	42	3	0	1	5	0	5	1	0.325	2	4	0	1	5	0.17	4	2	0	1	5	5.035	3	3	0	1	5	17.935	4	2	0.53
114724	1	167	2	3	65	4	1	4	360	1	1	1	30.8	4	114.5	38	2	46	4	38	2	0	1	5	1.325	5	1	1.29	4	2	0.44	4	2	0	1	5	0.19	4	2	0.2	1	5	0.09	2	4	2.325	1	5	0.965
114728	1	151	2	2	40	4	0	2	480	1	0	0	33	4	100.8	38	2	46	4	46	4	0.555	3	3	0	5	1	0.055	1	5	0	1	5	0	1	5	0	1	5	2.56	1	5	0.39	3	3	10.195	3	3	0.47
114729	1	162	2	3	66	2	0	3	120	1	0	1	25.5	3	92.3	36	2	46	4	30	1	2.505	5	1	0.515	4	2	2.445	5	1	0.14	3	3	0	1	5	0	1	5	2.45	1	5	0.505	4	2	1.35	1	5	0.695
114731	2	168	2	4	80	3	0	2	180	3	1	0	23.2	2	83.3	37	2	53	4	33	1	0.495	3	3	0.41	5	1	0.63	3	3	1.295	5	1	0	1	5	0	1	5	0.585	1	5	0	1	5	3.885	1	5	0.205
114738	2	165	1	3	63	1	0	3	180	1	0	0	27.7	3	106.5	43	4	49	4	39	3	1.645	5	1	1.695	4	2	0.625	3	3	0.285	4	2	0	1	5	0	1	5	6.055	4	2	0	1	5	11.975	3	3	0.16
114739	2	150	2	3	61	3	0	3	180	1	1	1	36.2	4	117.5	44	4	38	2	34	1	0.07	2	4	0.03	5	1	2.08	5	1	0.185	3	3	2.795	5	1	0.015	3	3	10.84	5	1	0.265	3	3	18.63	4	2	1.25
114741	2	170	1	1	27	1	0	3	240	1	0	0	35.3	4	110.5	36	2	38	2	42	3	0	1	5	0.415	5	1	1.315	4	2	0	1	5	0	1	5	0	1	5	13.225	5	1	0	1	5	18.67	4	2	1.05
114744	1	163	2	3	75	4	0	2	240	2	0	1	25.4	3	94.8	42	3	46	4	36	2	4.33	5	1	4.19	4	2	0.625	3	3	2.68	5	1	0	1	5	1.54	5	1	2.345	1	5	0.04	2	4	8.055	2	4	0.5
114745	2	158	1	2	58	3	0	3	180	1	0	0	26.8	3	102.8	45	4	35	1	45	4	1.295	4	2	1.4	5	1	0.1	1	5	1	4	2	0	1	5	0.825	5	1	6.03	4	2	1.57	5	1	14.735	3	3	0.705
114746	1	150	1	1	33	3	0	1	360	1	0	1	29.6	3	101.5	48	4	44	3	38	2	3.775	5	1	0.27	4	2	0.62	3	3	0.75	4	2	0.75	4	2	0.005	3	3	6.52	4	2	0.78	5	1	7.745	2	4	0.51
114747	2	153	1	1	34	4	0	3	120	1	0	0	21.8	2	81.2	44	4	36	1	40	3	0	1	5	0	5	1	0.055	1	5	2.125	5	1	2.005	5	1	0.055	4	2	8.5	5	1	0.11	2	4	25.03	5	1	2.01
114753	2	163	2	1	21	2	0	2	240	3	0	0	52	4	127.4	43	4	33	1	43	4	0.22	3	3	0.015	5	1	0.555	2	4	0.445	4	2	0	1	5	0.01	3	3	8.52	5	1	0.565	4	2	33.995	5	1	2.07
114754	2	163	2	2	57	4	0	3	720	1	1	1	48.4	4	151	41	3	37	2	39	3	0.275	3	3	0	5	1	0.325	2	4	0	1	5	1.2	5	1	0.495	5	1	2.915	2	4	1.3	5	1	9.32	2	4	0.07
114756	1	172	1	1	38	4	0	3	240	1	0	1	27	3	93.9	40	3	36	1	46	4	5.285	5	1	0.285	4	2	0.095	1	5	0	1	5	0	1	5	0.495	5	1	3.235	2	4	0.245	3	3	21.59	4	2	0.385
114759	2	162	2	1	25	2	0	2	360	1	0	0	20.7	2	70.5	28	1	44	3	34	1	0	1	5	2.71	5	1	1.12	4	2	0	1	5	0	1	5	0	1	5	2.215	1	5	0	1	5	0.69	1	5	0
114762	2	166	1	1	21	2	0	3	180	2	0	0	22	2	73.3	36	2	30	1	48	4	0	1	5	1.285	5	1	0.28	1	5	0	1	5	0	1	5	0	1	5	11.425	5	1	1.47	5	1	19.9	4	2	3.945
114765	1	159	1	2	50	2	0	3	480	1	0	1	30.2	4	101.8	41	3	47	4	37	2	0.8	4	2	0.41	5	1	1.305	4	2	0.07	3	3	0	1	5	0	1	5	1.935	1	5	0.36	3	3	17.04	4	2	0.69
114769	2	163	2	3	61	4	0	3	360	3	0	1	22.1	2	78	33	1	37	2	41	3	0	1	5	0	5	1	0.905	3	3	0	1	5	0	1	5	0.01	3	3	1.685	1	5	1.415	5	1	4.705	1	5	0.44
114774	1	149	2	1	22	1	0	3	180	1	0	0	28.6	3	90.5	42	3	40	2	32	1	0	1	5	2.675	5	1	2.09	5	1	1.02	4	2	1.86	5	1	0.035	4	2	7.805	5	1	0	1	5	10.29	3	3	1.615
114775	1	155	2	2	44	1	1	4	240	1	0	0	23	2	86	41	3	47	4	37	2	0.33	3	3	0	5	1	1.035	4	2	0.3	4	2	0	1	5	0	1	5	1.365	1	5	0.63	4	2	10.21	3	3	0.39
114782	1	149	1	1	24	3	0	2	360	1	0	0	22.8	2	87.9	41	3	55	4	31	1	0.84	4	2	0.84	5	1	1.895	5	1	0	1	5	2.575	5	1	0	1	5	3.475	2	4	0	1	5	2.965	1	5	1.03
114789	1	167	1	2	57	3	0	3	720	3	1	1	37.2	4	126.1	36	2	42	3	36	2	0	1	5	0.025	5	1	0.89	3	3	2.895	5	1	0	1	5	0	1	5	6.065	4	2	0.145	2	4	6.59	2	4	2.295
114790	1	156	2	1	31	3	1	2	540	1	0	1	55.9	4	143	39	2	35	1	45	4	0	1	5	0	5	1	0.195	1	5	0.26	4	2	0	1	5	0.08	4	2	6.535	4	2	0	1	5	27.32	5	1	1.165
114791	1	153	2	2	59	2	0	3	180	1	1	1	31.8	4	104.7	31	1	45	4	35	2	0	1	5	0.42	5	1	0.285	1	5	0	1	5	2.14	5	1	0	1	5	3.815	2	4	0	1	5	2.05	1	5	0
114797	2	162	1	3	78	2	0	3	300	1	0	1	28.2	3	105.3	45	4	41	3	43	4	0	1	5	1.65	5	1	1.71	5	1	0.985	4	2	0	1	5	0.37	4	2	3.97	2	4	1.045	5	1	13.585	3	3	0.825
114799	2	152	1	3	63	1	0	3	360	1	0	1	33.5	4	115.2	42	3	32	1	40	3	0.81	4	2	0.51	5	1	2.02	5	1	0	1	5	0	1	5	1.49	5	1	7.215	4	2	1.285	5	1	14.565	3	3	2.205
114801	3	156	1	3	70	4	0	3	480	1	0	1	55.2	4	152.9	37	2	39	2	41	3	0	1	5	0.23	5	1	1.935	5	1	0	1	5	0	1	5	0.68	5	1	0.89	1	5	0.105	2	4	9.97	3	3	0.16
114802	1	151	2	2	41	1	0	2	480	1	0	0	31.6	4	99.1	54	4	42	3	42	3	0	1	5	2.505	5	1	2.33	5	1	1.43	5	1	1.93	5	1	0.085	4	2	8.16	5	1	0.55	4	2	29.72	5	1	0.445
114803	2	168	2	1	35	2	0	4	60	1	0	0	26.1	3	89.3	37	2	47	4	37	2	0	1	5	0	5	1	0.965	4	2	0.26	4	2	0	1	5	0	1	5	2.915	2	4	0	1	5	13.28	3	3	0
114809	1	164	2	1	33	3	0	4	600	1	0	0	29.3	3	107	33	1	33	1	37	2	0.115	2	4	0.42	5	1	1.26	4	2	0	1	5	0	1	5	0	1	5	9.03	5	1	1.775	5	1	4.65	1	5	2.49
114819	2	150	2	1	21	2	0	4	300	1	0	0	21.6	2	74.7	42	3	38	2	38	2	1.06	4	2	1.245	5	1	0.565	2	4	0	1	5	2.775	5	1	0	1	5	10.2	5	1	0.87	5	1	11.395	3	3	0.105
114822	1	164	2	3	63	4	0	2	600	1	1	1	38.6	4	116.5	47	4	37	2	39	3	2.375	5	1	2.495	4	2	2.385	5	1	0	1	5	1.065	4	2	0.78	5	1	6.525	4	2	0.26	3	3	36.38	5	1	0.05
114825	1	164	1	2	47	4	0	2	600	1	0	0	26.1	3	90.5	48	4	42	3	44	4	1.015	4	2	0.335	5	1	0.38	2	4	1.825	5	1	0	1	5	0.06	4	2	6.4	4	2	0.28	3	3	16.72	4	2	0.235
114826	2	167	2	3	76	3	0	3	360	1	1	1	29.7	3	113	45	4	39	2	35	2	2.085	5	1	0.75	4	2	0.785	3	3	0.695	4	2	1.065	4	2	0	1	5	6.87	4	2	2.49	5	1	26.65	5	1	0.605
114831	1	172	1	2	50	4	0	4	180	1	0	1	45.2	4	145.3	44	4	36	1	46	4	0.53	3	3	2.325	5	1	0.385	2	4	0.085	3	3	0	1	5	0.97	5	1	6.63	4	2	0.81	5	1	7.335	2	4	0.215
114834	1	165	1	1	21	4	0	1	300	1	0	0	25.5	3	85.8	40	3	32	1	44	4	0.225	3	3	1.525	5	1	0.12	1	5	0.07	3	3	0	1	5	0.01	3	3	5.555	3	3	1.405	5	1	31.455	5	1	2.65
114835	2	149	2	2	56	3	0	2	240	1	0	1	27.5	3	96	48	4	46	4	40	3	1.28	4	2	1.945	5	1	0.135	1	5	2.555	5	1	0.87	4	2	0.035	4	2	8.16	5	1	0	1	5	11.03	3	3	0.55
114841	1	158	1	1	20	3	0	1	360	1	0	0	35.3	4	106.6	38	2	48	4	32	1	0	1	5	0	5	1	1.03	4	2	0.94	4	2	0.82	4	2	0	1	5	3.925	2	4	0.015	2	4	6.935	2	4	2.3
114842	1	163	2	4	80	4	0	3	480	1	0	1	22.4	2	88.3	44	4	42	3	42	3	0.565	3	3	0.44	5	1	0.355	2	4	1.285	5	1	0	1	5	0.035	4	2	5.605	3	3	0.145	2	4	23.53	4	2	0.935
114843	2	163	2	2	54	4	0	2	240	1	0	0	36.6	4	107.5	42	3	42	3	44	4	0.265	3	3	0.17	5	1	0.165	1	5	0	1	5	0.185	4	2	0	1	5	5.465	3	3	1.24	5	1	10.42	3	3	0.39
114849	2	157	2	3	66	4	1	3	480	2	0	1	58.7	4	125.2	38	2	36	1	48	4	0	1	5	0.95	5	1	0.51	2	4	0	1	5	0	1	5	0	1	5	6.11	4	2	0.605	4	2	19.33	4	2	0.795
114852	2	164	1	1	24	3	0	1	600	1	0	0	32.2	4	107.7	44	4	44	3	44	4	0.32	3	3	0.17	5	1	0.43	2	4	1.045	4	2	0	1	5	0.015	3	3	8.635	5	1	0.175	2	4	7.18	2	4	0.01
[truncated: 3,674 more rows]
[truncated: 11 more columns]
